# Supplementary material for: Beyond basic characterization and omics: Immunomodulatory roles of platelet‐derived extracellular vesicles unveiled by functional testing
Source: J Extracell Vesicles. 2024 Sep 27;13(10):e12513. doi: 10.1002/jev2.12513 (PMC11428872; doi:10.1002/jev2.12513)
Supplement: Supplementary file 1 — Supporting Information [file JEV2-13-e12513-s001.zip]

Archive with 19 entries (19 files):
- jev212513-sup-0001-SuppMat.docx
- jev212513-sup-0002-FigureS1.jpeg
- jev212513-sup-0003-FigureS2.tif
- jev212513-sup-0004-FigureS3.tif
- jev212513-sup-0005-FigureS4.tif
- jev212513-sup-0006-FigureS5.tif
- jev212513-sup-0007-FigureS6.tif
- jev212513-sup-0008-FigureS7.tif
- jev212513-sup-0009-FigureS8.tif
- jev212513-sup-0010-TableS1.xlsx
- jev212513-sup-0011-TableS2.xlsx
- jev212513-sup-0012-TableS3.xlsx
- jev212513-sup-0014-TableS4.xlsx
- jev212513-sup-0015-TableS5.docx
- jev212513-sup-0016-TableS6.xlsx
- jev212513-sup-0017-TableS7.xlsx
- jev212513-sup-0018-VideoS1.avi
- jev212513-sup-0019-VideoS2.avi
- jev212513-sup-0020-VideoS3.avi
