# Supplementary material for: Beyond basic characterization and omics: Immunomodulatory roles of platelet‐derived extracellular vesicles unveiled by functional testing
Source: J Extracell Vesicles. 2024 Sep 27;13(10):e12513. doi: 10.1002/jev2.12513 (PMC11428872; doi:10.1002/jev2.12513)
Supplement: Supplementary file 1 — Supporting Information [file JEV2-13-e12513-s001.zip › jev212513-sup-0011-TableS2.xlsx]

## Sheet: Taul1
Cytokines targeted with ProcartaPlex assay
GM-CSF
IFN gamma
IL-1 beta
IL-12p70
IL-13
IL-18
IL-2
IL-4
IL-5
IL-6
TNF alpha
IL-10
IL-17A
IL-21
IL-22
IL-23
IL-27
IL-9
IFN alpha
IL-1 aplha
IL-15
IL-1RA
IL-31
IL-7
TNF beta
eotaxin
GRO alpha
IL-8
IP-10
MCP-1
MIP-1 alpha
MIP-1 beta
RANTES
SDF-1 alpha

## Sheet: FI values 6h
	unstimulated PEVs				GPVI PEVs				CLEC-2 PEVs				TC PEVs				no PEVs
IL-1 beta	11	9	9.5	11	9.8	9	7.3	9	20.5	18.8	29.3	20.3	5	5	4.5	5.5	2.5	2	NA	NA
IL-6	185	220	223.5	196.8	216.5	237.5	210.3	202.3	456.5	516	461	439	8.8	13	12.3	17.8	0.001	0.001	NA	NA
TNF alpha	267.5	281.3	275.5	300	289	313.8	254.5	322	1043.8	1053.3	1042.5	1053	11.3	10.3	12	16.8	0.001	0.001	NA	NA
IL-10	582.3	611.5	721.8	683.8	720	857.5	826.3	818.8	1657.5	1940.5	1734	1717.8	157.3	162.3	164.8	165.3	53.5	48.8	NA	NA
IL-1 alpha	78.8	86.3	105	120.5	97.3	129.3	124.3	132.8	133.5	121	122.5	98.5	80.3	100	94.5	86.8	1.3	0.001	NA	NA
IL-1RA	235.8	246	294.3	289.8	337	293	299.3	295	358.5	388.8	363.8	355.5	300.3	213	225.8	194.5	201.5	221	NA	NA
Il-7	9.8	10.5	9.5	13.3	12	7.5	9.3	11	22.5	20.5	22.3	22	22.5	23.8	21.5	22.3	0.001	0.001	NA	NA
eotaxin	33	29.5	35.5	33.5	25.5	27.5	29	33.8	34.3	40	38	38.8	29	34.5	26.5	25.3	5	3.5	NA	NA
GRO alpha	7970.8	8181.3	8208.5	7686.5	7628	7578.3	7713.5	7464.3	8211	7986	8166.8	8223.3	7864.8	7978.5	8395	8323.5	39	36.5	NA	NA
IL-8	10787.3	10795.3	11077.5	10629.5	10522.8	11145.5	11281.8	10810.5	11199.3	11143	11575	10962.8	10522.5	10795	10867	11228.8	2270.5	2283	NA	NA
IP-10	158.8	195.5	198.3	187.5	177	177.5	163.5	264.8	277.8	273.8	223.3	250.8	115.5	117.5	108.8	110.5	29.8	31.5	NA	NA
MCP-1	13148	13381.8	13771	12827.3	12151	11427	12709.5	10783.5	13651.8	13289	13777	13288.8	12914.5	12734.8	12895.5	12890.8	12601.5	12151	NA	NA
MIP-1 alpha	6364.8	6539	6680.3	6438.3	6561.8	6856.3	6707.8	6634	7246.3	6995	7056	6765	5935.8	5994.5	5863.8	5972.5	89.3	77.3	NA	NA
MIP-1 beta	14908.5	15030.5	14967.8	14239.5	15187.3	15472.3	15470	15529.8	15921.3	15972	15888.5	15791	10126	10621.3	10723.3	11332.8	369.8	303.5	NA	NA
RANTES	9998.8	10187.5	10122	9393	9896	9825	9765	9662.3	10248.3	9890.5	10259.8	9623.5	10264.5	10662.5	10407	10126.8	7162.8	7302	NA	NA
SDF-1 alpha	1094.8	1222	1206.5	1175	1070.5	1219	1182.3	1178.3	1194.5	1242.3	1248.8	1177	1029.8	1038.5	1065.5	1062.5	20	22	NA	NA

## Sheet: FI values 24h
	unstimulated PEVs				GPVI PEVs				CLEC-2 PEVs				TC PEVs				no PEVs
IL-1 beta	43	41.8	46.8	46.3	35	37.5	44.3	49	82.8	85.5	86.5	88	8.5	10	11.3	14	4.5	4	3	4
IL-6	134	140.3	144.8	122.5	121.3	135.5	140.8	137.5	272.5	301.3	258.5	287.5	7.5	5.8	10	15	0	0	0	0
TNF alpha	38	34.8	37.8	39.8	34.8	30.5	38	36.5	242.8	241	221.8	254.3	3	1	1.5	2	0	0	0	0
IL-10	650	715	686.8	668.8	614	653.3	769.8	813.8	1347	1405	1178.5	1268.8	208.8	203.5	214	224.5	114.3	117.5	108.5	147
IL-1 alpha	140.5	171.5	159	135	207.5	178	169.5	126.3	122.8	108.3	106.5	117.5	72.3	56	94	84.8	0	0	0	0
IL-1RA	416.8	406	462	555.8	444.5	457.8	459	555.5	585.5	604	524.5	533.5	463	372.5	266.8	335	354.5	321	266.8	326.3
Il-7	8.5	7.8	11	9	14.5	13.5	14.3	15	13.8	19	19.8	14.8	20	17.8	21	21.5	1.5	0	0.8	0
eotaxin	34	34.5	32.8	30.3	28	26.8	30.3	28.3	36.5	32	30.8	30.3	17	23.8	18	23.5	2	2.8	3	3.5
GRO alpha	7512.5	7538	7576.8	7476.5	6974.5	6561	6595.5	6338	7132	7056.3	7460.3	7077.5	5149	5509.8	6980.5	7023	4.8	8.3	7.3	38
IL-8	10668.3	10922.3	11109.3	11101	10723.8	10826.3	10772.5	10916	11027.3	11192.5	11051.5	11209	11030.5	10876.5	10742.5	10793	1678.3	1466	1551.8	3255.3
IP-10	311.8	281.8	331.8	346.3	361.5	361.8	312.8	317.8	526.8	653.3	537.8	428.5	139.3	116.8	102	128.5	56	51.3	31.8	37.8
MCP-1	12358	12053.8	12206	12062.5	11022.5	11049.5	10886.8	10840.8	11744.8	11037	11647.3	11298	10811	10833.5	11097.3	10860.5	11527	11232	10615	11323
MIP-1 alpha	5755.3	5954.8	6043.8	5791.3	5563.8	5632.3	5709.8	5526.3	6037.3	6144	6197.3	6167	1055.3	975.8	1311.8	2176.8	26	23.3	22.3	123.5
MIP-1 beta	13234	13783	13708.3	13342.3	12769.5	12773	13241	12735.3	14591.8	13827.5	14485.8	14553.8	7833.3	8308.5	8373.8	8701	280	224.5	294.3	1729
RANTES	9224.8	9335.5	9315.3	9203	8847.5	8820	8990.5	8520.5	9119	8797.3	9455.5	8892.3	8110.8	8438.8	9186.8	9529.3	3723	3733.8	3592.5	4188.5
SDF-1 alpha	1218.8	1156.3	1254	1197.5	1119	1136.3	1115.3	1130	1283.3	1270.5	1202.5	1246.5	675.8	649.5	734.5	841.5	15	11	13.8	14.5
