# Supplementary material for: Beyond basic characterization and omics: Immunomodulatory roles of platelet‐derived extracellular vesicles unveiled by functional testing
Source: J Extracell Vesicles. 2024 Sep 27;13(10):e12513. doi: 10.1002/jev2.12513 (PMC11428872; doi:10.1002/jev2.12513)
Supplement: Supplementary file 1 — Supporting Information [file JEV2-13-e12513-s001.zip › jev212513-sup-0017-TableS7.xlsx]

## Sheet: miRNAs
miRNA	GPVI PEVs				CLEC-2 PEVs				TC PEVs				Unstimulated PEVs				Platelets
hsa-miR-6734-5p	4.33225	4.58856	4.86101	4.05062	-0.72234	5.89519	5.06907	2.0373	5.44406	4.63515	4.94069	3.0141	-0.471823	4.12112	-0.53066	0.638877	2.36316	0.683382	1.87602	2.11986
hsa-miR-487a-5p	2.9337	5.81095	3.89949	4.47804	4.40694	-0.0355458	5.30226	2.56781	6.75526	4.90645	2.96871	-0.686344	-0.471823	0.214229	-0.53066	0.638877	3.81688	4.59027	3.85177	4.15669
hsa-miR-27b-5p	4.33225	-0.696841	1.23652	4.974	1.59959	-0.0355458	-0.763824	3.25969	4.1486	5.13472	3.35573	3.56158	-0.471823	3.91467	-0.53066	0.638877	4.31534	4.14281	4.41207	4.10737
hsa-miR-629-5p	6.13248	5.87301	4.29541	6.67646	7.28329	5.63688	6.2696	6.4448	7.31853	4.30073	5.71121	6.45321	5.59427	0.214229	5.02393	0.638877	5.33945	5.39173	5.35283	5.15062
hsa-miR-30b-3p	4.83182	4.58856	4.04388	4.6845	4.70393	3.87134	3.88003	3.1153	5.89863	4.82157	4.69453	3.83722	3.43507	4.30169	-0.53066	0.638877	3.72225	3.75867	3.75048	3.52866
hsa-miR-195-5p	-0.525733	3.69548	3.55845	5.79255	-0.72234	1.54942	-0.763824	-1.13263	4.1486	1.36213	4.02316	4.44294	-0.471823	0.214229	2.63927	0.638877	3.62096	3.65739	3.64155	3.19261
hsa-miR-1250-5p	-0.525733	-0.696841	-0.348442	-0.807358	-0.72234	3.87134	3.99106	-1.13263	6.18103	3.68406	3.91213	-0.686344	-0.471823	0.214229	1.79127	0.638877	3.45431	3.00531	2.92332	3.19261
hsa-miR-655-3p	5.70309	2.11051	4.78084	5.66838	5.7206	5.98682	3.88003	4.29364	4.59606	4.98662	5.04963	6.23252	4.28306	0.214229	4.89561	0.638877	5.43206	5.52708	5.31785	5.51454
hsa-miR-6516-5p	4.22915	4.58856	2.45891	3.7162	3.66998	4.21238	-0.763824	2.0373	6.18103	-0.222829	-0.731731	5.04158	-0.471823	0.214229	-0.53066	0.638877	3.72225	4.10485	4.15895	3.83173
hsa-miR-5193	4.33225	3.0036	-0.348442	3.58496	3.18455	4.21238	2.93662	0.452334	4.38961	4.90645	2.07562	3.0141	1.85011	0.214229	1.79127	0.638877	1.54004	1.96349	1.87602	2.54728
hsa-miR-33a-5p	3.38116	3.94702	5.62884	4.86507	3.80122	5.00885	3.75974	5.31032	6.47053	6.00599	4.22247	5.1963	1.11314	0.214229	3.9929	6.8287	5.67881	5.54136	5.74391	5.28978
hsa-miR-668-3p	-0.525733	-0.696841	-0.348442	-0.807358	-0.72234	-0.0355458	2.69561	1.1893	5.08149	4.98662	2.7277	-0.686344	-0.471823	0.214229	2.2767	0.638877	1.29903	1.04595	2.21705	1.34934
hsa-miR-93-3p	2.28162	0.888122	5.32398	-0.807358	3.66998	5.39072	3.75974	2.77426	0.689172	2.58453	3.5162	4.67121	-0.471823	0.214229	1.79127	0.638877	3.51203	2.39959	2.49269	2.75373
hsa-miR-204-5p	-0.525733	3.39062	-0.348442	-0.807358	-0.72234	-0.0355458	-0.763824	4.79811	3.49653	4.53206	4.31266	4.26785	4.05174	0.214229	2.63927	0.638877	1.92707	2.51988	2.36144	3.04324
hsa-miR-148a-5p	3.17471	-0.696841	-0.348442	2.65207	2.73709	-0.0355458	3.4841	4.75002	4.9371	3.47761	4.55367	4.44294	4.28306	4.12112	-0.53066	0.638877	4.31534	4.21588	3.85177	4.2731
hsa-miR-296-5p	1.05923	-0.696841	-0.348442	-0.807358	-0.72234	-0.0355458	-0.763824	-1.13263	0.689172	-0.222829	4.31266	3.95751	-0.471823	0.214229	-0.53066	0.638877	-0.575435	-0.53901	-0.445913	-2.73812
hsa-miR-539-5p	-0.525733	3.69548	4.40645	4.14684	-0.72234	4.91865	-0.763824	3.72535	0.689172	5.75445	-0.731731	3.0141	-0.471823	0.214229	-0.53066	0.638877	3.67249	3.75867	3.46098	3.86179
hsa-miR-576-5p	4.51866	3.0036	5.76008	4.4021	5.46749	2.77181	5.53996	4.29364	6.11544	4.30073	4.39755	4.92837	2.98761	3.38415	3.86166	0.638877	4.24899	4.14281	4.23591	3.97612
hsa-miR-379-3p	4.90053	4.97558	3.55845	5.79255	-0.72234	4.35677	4.09416	3.99665	7.40342	6.2529	4.69453	5.78939	3.43507	0.214229	6.21081	5.49686	5.91106	6.05095	5.50051	5.9932
hsa-miR-30c-1-3p	4.22915	3.55109	3.89949	4.05062	2.73709	4.21238	-0.763824	1.1893	0.689172	3.68406	-0.731731	4.92837	-0.471823	0.214229	-0.53066	0.638877	3.19715	3.60395	3.80201	3.4907
hsa-miR-143-5p	-0.525733	-0.696841	-0.348442	-0.807358	-0.72234	-0.0355458	-0.763824	-1.13263	0.689172	2.58453	4.39755	0.898619	-0.471823	0.214229	-0.53066	0.638877	1.00953	2.12395	1.13905	0.962317
hsa-miR-191-3p	4.68372	3.69548	5.48445	6.18133	2.9781	6.19327	5.21346	5.0572	5.64337	4.30073	5.77606	3.70597	5.6367	5.16843	-0.53066	0.638877	5.03927	4.79489	4.65563	4.57476
hsa-miR-29c-5p	4.60355	-0.696841	-0.348442	-0.807358	-0.72234	-0.0355458	-0.763824	-1.13263	0.689172	4.42103	3.91213	-0.686344	-0.471823	0.214229	-0.53066	0.638877	1.54004	1.33546	2.82711	2.61943
hsa-miR-4659a-3p	1.79619	-0.696841	-0.348442	-0.807358	-0.72234	4.48802	-0.763824	-1.13263	3.8591	-0.222829	-0.731731	5.14655	-0.471823	0.214229	-0.53066	0.638877	1.74649	1.96349	1.42856	0.721309
hsa-miR-3679-5p	-0.525733	4.91787	3.11099	-0.807358	-0.72234	5.74581	2.4061	3.82157	5.33303	5.4496	-0.731731	5.7566	2.6981	0.214229	4.1132	0.638877	2.7938	3.70892	3.99149	3.4517
hsa-miR-7706	3.17471	5.13605	4.93696	-0.807358	5.00558	-0.0355458	-0.763824	-1.13263	0.689172	-0.222829	3.5162	3.83722	-0.471823	0.214229	-0.53066	0.638877	2.08753	2.26834	2.36144	1.78544
hsa-miR-122-5p	6.39313	3.39062	4.04388	2.89308	1.59959	5.74581	4.28057	5.40653	6.52206	5.33176	5.64331	5.54247	5.83196	0.214229	4.75474	4.33932	-2.1604	-2.12397	-2.03088	-2.73812
hsa-miR-6721-5p	3.56173	5.71255	4.29541	6.31158	5.78546	6.07298	-0.763824	4.70026	0.689172	3.2366	4.69453	3.0141	-0.471823	4.12112	-0.53066	0.638877	2.08753	3.08548	2.49269	2.9898
hsa-miR-378a-5p	3.56173	-0.696841	3.73902	-0.807358	-0.72234	-0.0355458	-0.763824	-1.13263	0.689172	-0.222829	4.47772	2.77309	-0.471823	0.214229	-0.53066	0.638877	0.646957	0.197955	-0.445913	0.0692321
hsa-miR-3173-5p	6.26868	6.98264	6.0945	6.88613	6.60858	7.04127	6.5849	6.23369	6.24376	7.01558	5.67766	6.97899	5.757	6.36398	5.35198	0.638877	5.15249	5.39173	4.91164	5.31173
hsa-miR-651-5p	5.35691	4.51261	4.78084	4.74723	2.44759	-0.0355458	4.09416	4.59529	3.0111	3.86463	3.91213	4.17164	2.33553	0.214229	4.22423	0.638877	4.68509	4.99497	4.59848	5.2675
hsa-miR-487b-5p	3.99783	1.62509	2.45891	4.05062	-0.72234	3.13438	-0.763824	3.25969	0.689172	3.47761	-0.731731	3.95751	-0.471823	0.214229	-0.53066	0.638877	3.86197	2.83022	4.23591	3.28424
hsa-miR-6810-3p	-0.525733	-0.696841	-0.348442	2	-0.72234	2.77181	-0.763824	1.67473	0.689172	4.90645	2.43819	-0.686344	-0.471823	0.214229	-0.53066	0.638877	-0.575435	-2.12397	-0.445913	0.0692321
hsa-miR-3121-3p	-0.525733	-0.696841	-0.348442	-0.807358	-0.72234	-0.0355458	3.88003	-1.13263	0.689172	3.68406	3.66059	-0.686344	-0.471823	0.214229	-0.53066	0.638877	1.00953	-2.12397	0.77648	-1.15316
hsa-miR-744-3p	3.86658	4.51261	4.29541	-0.807358	3.92152	-0.0355458	3.75974	-1.13263	4.59606	4.16949	-0.731731	3.83722	4.17203	0.214229	-0.53066	0.638877	3.33146	3.54845	3.39539	3.23916
hsa-miR-942-5p	-0.525733	4.91787	5.71765	4.974	6.51607	2.77181	-0.763824	4.48208	4.59606	1.36213	5.49709	4.59906	2.98761	0.214229	4.89561	0.638877	4.17945	4.50538	4.47692	4.6282
hsa-miR-362-3p	4.11812	2.47308	-0.348442	-0.807358	-0.72234	-0.0355458	2.93662	2.56781	0.689172	-0.222829	4.02316	2.48358	-0.471823	0.214229	-0.53066	0.638877	3.19715	2.51988	2.49269	3.19261
hsa-miR-11400	5.20219	6.52233	5.43292	5.79255	6.97115	6.1142	6.6025	6.23369	0.689172	6.37708	5.33436	5.6887	3.92049	4.30169	2.2767	0.638877	6.09227	6.24671	6.44891	6.14146
hsa-miR-501-3p	7.02116	7.72522	6.72837	6.55896	7.48223	7.0834	7.11269	7.31446	7.82872	7.42822	7.18116	7.17784	7.45299	1.79919	7.00072	6.42024	6.5226	6.51627	6.84871	6.75573
hsa-miR-192-5p	4.96612	5.60694	5.62884	4.23704	-0.72234	3.13438	6.03059	4.64873	4.59606	5.50509	4.76012	5.29094	4.65746	0.214229	2.92877	5.49686	4.31534	4.50538	4.91164	4.6282
hsa-miR-181c-3p	-0.525733	-0.696841	-0.348442	-0.807358	-0.72234	-0.0355458	-0.763824	1.1893	0.689172	-0.222829	2.96871	3.22055	-0.471823	0.214229	-0.53066	0.638877	2.59449	3.00531	3.80201	2.81647
hsa-miR-181d-5p	5.14669	5.6782	6.06095	4.6845	4.03255	5.00885	4.09416	5.34311	7.28908	5.06257	4.94069	5.04158	-0.471823	3.91467	6.52462	5.76816	5.3865	5.27691	5.84564	5.4167
hsa-miR-576-3p	1.79619	-0.696841	1.23652	3.2801	-0.72234	3.42389	-0.763824	3.62226	4.77663	1.36213	2.96871	3.22055	3.22862	2.53616	-0.53066	0.638877	2.59449	3.00531	2.61298	2.81647
hsa-miR-324-3p	-0.525733	3.21005	3.352	-0.807358	-0.72234	-0.0355458	-0.763824	-1.13263	0.689172	-0.222829	3.66059	2.12101	-0.471823	0.214229	-0.53066	0.638877	1.29903	1.96349	0.77648	1.78544
hsa-miR-1343-3p	4.22915	2.11051	2.82148	1.51457	-0.72234	2.77181	-0.763824	-1.13263	0.689172	2.9471	3.17516	-0.686344	-0.471823	0.214229	-0.53066	0.638877	1.74649	1.33546	2.92332	2.39116
hsa-miR-450a-5p	-0.525733	3.55109	4.17512	5.42146	-0.72234	-0.0355458	3.62849	5.0572	6.18103	3.86463	4.94069	4.86824	4.17203	4.12112	4.67879	0.638877	4.95854	4.84181	4.81461	4.69651
hsa-miR-214-5p	1.05923	0.888122	6.0945	5.34239	4.56306	4.60831	4.36546	0.452334	0.689172	4.63515	2.43819	5.1963	1.85011	4.85809	-0.53066	0.638877	5.13422	5.0952	5.45294	5.36516
hsa-miR-425-3p	4.75967	6.04463	5.00911	6.45003	6.07208	7.41567	4.59373	4.88974	6.66645	6.37708	4.69453	6.34708	6.12809	4.12112	5.65917	2.22384	6.05392	5.85902	6.13403	5.95884
hsa-miR-497-5p	2.28162	3.0036	-0.348442	-0.807358	-0.72234	-0.0355458	-0.763824	-1.13263	0.689172	-0.222829	3.5162	1.63558	-0.471823	0.214229	-0.53066	0.638877	2.69758	2.63091	2.82711	2.39116
hsa-miR-374b-3p	5.54036	6.12334	4.69595	4.92056	4.95009	4.91865	4.9641	6.25108	6.11544	5.8857	5.10116	6.05512	3.43507	4.12112	4.59862	5.28273	5.60115	5.51265	5.67648	5.57929
hsa-miR-4443	-0.525733	1.62509	2.45891	-0.807358	-0.72234	-0.0355458	0.821138	-1.13263	0.689172	2.0991	4.82286	5.85281	-0.471823	3.91467	3.71727	0.638877	4.99947	4.97406	5.30004	5.21024
hsa-miR-125a-3p	-0.525733	4.25736	1.97349	4.05062	4.63521	-0.0355458	4.28057	4.22492	0.689172	-0.222829	3.17516	5.29094	-0.471823	0.214229	2.92877	0.638877	3.26587	2.92042	3.52371	3.3704
hsa-miR-1468-5p	-0.525733	-0.696841	-0.348442	-0.807358	-0.72234	-0.0355458	0.821138	3.62226	0.689172	-0.222829	1.5902	3.40112	-0.471823	0.214229	-0.53066	0.638877	1.00953	1.96349	1.87602	2.47133
hsa-miR-5010-5p	6.21573	5.45291	6.57042	4.86507	6.07208	4.91865	4.36546	4.75002	6.41709	-0.222829	3.91213	5.58044	4.17203	0.214229	1.0543	4.72634	3.26587	3.54845	3.52371	3.80104
hsa-miR-5581-3p	-0.525733	-0.696841	-0.348442	-0.807358	-0.72234	-0.0355458	-0.763824	-1.13263	4.77663	1.36213	-0.731731	3.83722	-0.471823	1.79919	1.79127	0.638877	-0.575435	0.683382	2.05659	1.16877
hsa-miR-10a-3p	3.17471	3.39062	4.40645	-0.807358	3.92152	3.66489	3.75974	4.22492	4.1486	-0.222829	3.66059	-0.686344	-0.471823	0.214229	1.0543	0.638877	3.33146	3.43062	2.05659	3.32797
hsa-miR-184	-0.525733	4.72942	4.17512	3.58496	4.83225	-0.0355458	3.88003	-1.13263	0.689172	5.61006	-0.731731	4.73992	-0.471823	0.214229	-0.53066	5.68327	-2.1604	-0.53901	-0.445913	-2.73812
hsa-miR-496	-0.525733	-0.696841	3.11099	-0.807358	2.73709	4.21238	5.38592	2.3268	0.689172	5.13472	4.88298	4.86824	5.6367	0.214229	-0.53066	4.8868	4.55385	4.93131	5.31785	4.91293
hsa-miR-23a-5p	6.87515	5.6782	5.5823	6.82927	5.99191	6.19327	6.71999	6.23369	5.73357	6.04396	6.08845	5.33602	5.2561	4.60655	5.77312	2.22384	5.01951	5.25973	5.40375	5.18669
hsa-miR-146b-3p	3.56173	4.66071	2.45891	4.14684	0.862623	2.77181	-0.763824	3.72535	4.9371	4.82157	2.96871	2.77309	3.43507	3.38415	-0.53066	4.09831	3.77034	3.89839	3.75048	4.10737
hsa-miR-548ax	4.33225	3.55109	3.89949	4.61891	2.73709	5.79734	4.09416	4.93346	7.25903	4.53206	4.69453	3.83722	6.15753	0.214229	4.59862	4.33932	4.37876	4.38382	4.65563	4.18074
hsa-miR-3613-5p	9.5309	9.50406	9.54182	9.84638	8.95538	9.6562	9.69048	9.90286	10.6448	10.4416	9.67872	10.4462	9.2059	9.40652	9.05242	8.58724	9.03743	9.08121	8.75458	9.00965
hsa-miR-1843	3.72219	2.76259	-0.348442	2.65207	-0.72234	-0.0355458	-0.763824	2.95483	0.689172	4.16949	5.15091	-0.686344	-0.471823	0.214229	3.9929	0.638877	2.59449	2.26834	2.21705	2.39116
hsa-miR-200a-3p	-0.525733	3.21005	4.93696	-0.807358	-0.72234	-0.0355458	2.69561	-1.13263	0.689172	-0.222829	4.55367	3.83722	3.61564	0.214229	-0.53066	0.638877	3.04906	2.26834	3.01352	3.04324
hsa-miR-548l	4.33225	5.03108	3.73902	2	-0.72234	-0.0355458	-0.763824	5.24241	0.689172	2.0991	4.55367	5.7566	-0.471823	4.46216	3.5568	0.638877	3.67249	3.49074	3.75048	3.63692
hsa-miR-100-5p	5.88366	4.97558	6.47174	5.63559	6.67854	5.45631	5.46499	5.73774	6.61991	4.0251	4.47772	5.61744	6.00391	0.214229	5.19726	4.54577	5.37098	5.43827	5.50051	5.64989
hsa-miR-331-3p	7.43427	6.52233	7.06941	7.31676	7.35981	7.0834	6.68739	7.21167	6.52206	6.8752	6.11376	7.52798	6.70809	7.80669	7.19044	0.638877	6.935	6.77991	6.92041	7.08046
hsa-miR-1307-3p	5.91721	6.12334	4.40645	3.7162	5.25494	4.71934	3.99106	5.20722	0.689172	5.20344	6.13863	4.98608	-0.471823	0.214229	5.73613	6.8677	5.13422	5.13341	4.86394	5.3008
hsa-miR-1538	-0.525733	-0.696841	-0.348442	4.6845	3.18455	-0.0355458	4.9086	-1.13263	0.689172	-0.222829	4.02316	4.26785	-0.471823	0.214229	3.71727	0.638877	2.48346	1.96349	2.36144	2.01676
hsa-miR-485-5p	6.55108	7.30878	6.28091	7.19827	7.38095	6.53431	5.46499	6.85037	5.08149	7.42822	5.92648	5.50348	6.09803	0.214229	6.72673	6.25359	5.88945	6.18437	6.33107	6.20732
hsa-miR-150-3p	4.90053	5.98966	3.352	2.89308	4.32205	4.71934	4.28057	2.56781	2.27413	3.47761	5.04963	4.06854	-0.471823	4.85809	3.71727	2.22384	-2.1604	0.683382	0.291053	-1.15316
hsa-miR-1185-2-3p	-0.525733	-0.696841	3.55845	-0.807358	-0.72234	-0.0355458	-0.763824	1.1893	0.689172	-0.222829	2.07562	3.40112	-0.471823	1.79919	-0.53066	0.638877	2.48346	3.43062	2.92332	2.9898
hsa-miR-132-3p	5.95	1.62509	6.15935	6.92735	3.66998	6.85927	4.9641	5.43723	4.38961	4.98662	5.744	5.97187	6.09803	0.214229	4.51373	5.84833	5.72835	5.92588	5.89394	6.00671
hsa-miR-4743-5p	-0.525733	-0.696841	-0.348442	-0.807358	-0.72234	-0.0355458	-0.763824	-1.13263	5.89863	-0.222829	-0.731731	-0.686344	-0.471823	0.214229	-0.53066	0.638877	1.00953	-0.53901	-0.445913	-2.73812
hsa-miR-4746-5p	-0.525733	-0.696841	3.352	-0.807358	-0.72234	-0.0355458	3.75974	-1.13263	0.689172	-0.222829	4.47772	-0.686344	-0.471823	0.214229	-0.53066	0.638877	1.54004	2.26834	1.42856	1.5098
hsa-miR-3138	-0.525733	-0.696841	-0.348442	-0.807358	-0.72234	-0.0355458	-0.763824	-1.13263	5.44406	-0.222829	3.79183	-0.686344	-0.471823	4.30169	-0.53066	0.638877	0.16153	-2.12397	-2.03088	-0.416195
hsa-miR-127-5p	-0.525733	-0.696841	3.89949	-0.807358	-0.72234	4.48802	-0.763824	-1.13263	5.81846	-0.222829	-0.731731	-0.686344	-0.471823	0.214229	-0.53066	0.638877	4.06842	4.25107	4.19794	3.94838
hsa-miR-1229-3p	5.54036	5.13605	5.00911	6.39231	7.23766	4.91865	5.30226	5.27676	5.81846	6.22011	4.22247	4.67121	6.37367	5.34351	4.32732	0.638877	4.06842	4.79489	4.23591	4.38082
hsa-miR-491-5p	-0.525733	-0.696841	-0.348442	-0.807358	-0.72234	-0.0355458	-0.763824	-1.13263	0.689172	-0.222829	-0.731731	4.35805	-0.471823	0.214229	-0.53066	0.638877	-2.1604	0.197955	-2.03088	-1.15316
hsa-miR-452-5p	-0.525733	-0.696841	3.89949	-0.807358	-0.72234	3.13438	-0.763824	3.25969	0.689172	-0.222829	4.22247	-0.686344	-0.471823	0.214229	-0.53066	0.638877	2.59449	2.92042	1.42856	2.9898
hsa-miR-200b-5p	-0.525733	4.79501	-0.348442	-0.807358	-0.72234	-0.0355458	-0.763824	-1.13263	0.689172	-0.222829	4.22247	-0.686344	-0.471823	0.214229	-0.53066	0.638877	1.54004	2.26834	1.13905	1.34934
hsa-miR-552-3p	-0.525733	-0.696841	-0.348442	-0.807358	-0.72234	-0.0355458	-0.763824	-1.13263	0.689172	-0.222829	-0.731731	4.26785	-0.471823	0.214229	-0.53066	0.638877	0.646957	0.683382	0.291053	-0.416195
hsa-miR-6513-5p	3.99783	-0.696841	-0.348442	-0.807358	2.9781	-0.0355458	-0.763824	-1.13263	0.689172	-0.222829	4.22247	-0.686344	-0.471823	0.214229	-0.53066	0.638877	1.54004	1.96349	2.82711	1.78544
hsa-miR-4707-3p	-0.525733	-0.696841	-0.348442	-0.807358	-0.72234	-0.0355458	-0.763824	-1.13263	0.689172	-0.222829	4.12625	-0.686344	-0.471823	0.214229	-0.53066	0.638877	-0.575435	-0.53901	-2.03088	-0.416195
hsa-miR-7845-5p	-0.525733	-0.696841	1.97349	-0.807358	-0.72234	-0.0355458	1.5581	-1.13263	0.689172	-0.222829	-0.731731	4.17164	-0.471823	0.214229	-0.53066	0.638877	1.74649	-2.12397	0.77648	0.431802
hsa-miR-376a-3p	5.20219	4.72942	5.43292	3.58496	5.54445	4.82244	6.03059	4.75002	3.49653	5.50509	4.94069	5.61744	4.65746	0.214229	5.08405	5.59307	5.43206	5.74021	5.74391	5.52397
hsa-miR-550a-5p	2.28162	2.11051	-0.348442	3.7162	-0.72234	-0.0355458	2.4061	2.3268	0.689172	2.58453	3.91213	2.12101	-0.471823	0.214229	3.37623	2.22384	2.7938	2.51988	3.17858	2.61943
hsa-miR-3074-5p	-0.525733	-0.696841	3.73902	-0.807358	-0.72234	-0.0355458	-0.763824	-1.13263	0.689172	-0.222829	-0.731731	4.06854	-0.471823	0.214229	-0.53066	0.638877	1.92707	1.04595	2.21705	2.11986
hsa-miR-4688	-0.525733	-0.696841	-0.348442	-0.807358	-0.72234	-0.0355458	-0.763824	-1.13263	0.689172	-0.222829	-0.731731	4.06854	-0.471823	0.214229	-0.53066	0.638877	-0.575435	-2.12397	-2.03088	0.0692321
hsa-miR-6894-3p	-0.525733	-0.696841	-0.348442	-0.807358	-0.72234	-0.0355458	-0.763824	-1.13263	0.689172	-0.222829	4.02316	-0.686344	-0.471823	0.214229	-0.53066	0.638877	-0.575435	-2.12397	-2.03088	0.431802
hsa-miR-4446-3p	8.82078	9.15958	8.2023	9.13662	8.06882	8.62623	8.72201	8.71756	8.71708	8.83516	8.47039	8.40377	6.76658	8.10297	7.87448	7.79875	7.10404	7.27904	7.38909	7.08684
hsa-miR-494-3p	5.66409	4.05805	3.352	-0.807358	3.80122	-0.0355458	4.85089	4.59529	0.689172	5.39188	4.22247	3.22055	4.48237	0.214229	4.32732	0.638877	4.40946	3.89839	3.25453	4.03006
hsa-miR-4775	-0.525733	2.76259	1.97349	-0.807358	-0.72234	-0.0355458	-0.763824	-1.13263	0.689172	-0.222829	3.91213	-0.686344	-0.471823	0.214229	-0.53066	0.638877	0.16153	-0.53901	0.77648	1.16877
hsa-miR-411-3p	6.80518	6.22202	5.43292	5.98706	6.37569	6.37385	6.71999	7.03228	7.40342	5.61006	6.75208	7.29665	5.45891	5.42368	7.23089	5.16244	7.26377	7.43636	7.43469	7.638
hsa-miR-200a-5p	-0.525733	-0.696841	-0.348442	-0.807358	-0.72234	-0.0355458	-0.763824	-1.13263	0.689172	-0.222829	3.79183	-0.686344	-0.471823	0.214229	-0.53066	0.638877	-0.575435	-2.12397	0.77648	0.431802
hsa-miR-4750-5p	-0.525733	-0.696841	-0.348442	-0.807358	-0.72234	-0.0355458	-0.763824	-1.13263	0.689172	-0.222829	-0.731731	3.83722	-0.471823	0.214229	-0.53066	0.638877	-2.1604	0.197955	-2.03088	-2.73812
hsa-miR-548s	-0.525733	-0.696841	-0.348442	-0.807358	-0.72234	-0.0355458	-0.763824	-1.13263	0.689172	-0.222829	3.79183	-0.686344	-0.471823	0.214229	-0.53066	0.638877	-0.575435	0.683382	1.13905	1.16877
hsa-miR-6739-3p	-0.525733	-0.696841	-0.348442	-0.807358	-0.72234	-0.0355458	-0.763824	-1.13263	0.689172	-0.222829	-0.731731	3.83722	-0.471823	0.214229	-0.53066	0.638877	-2.1604	-2.12397	-2.03088	-2.73812
hsa-miR-625-5p	-0.525733	2.11051	4.29541	-0.807358	-0.72234	-0.0355458	-0.763824	-1.13263	0.689172	4.16949	-0.731731	-0.686344	-0.471823	0.214229	-0.53066	0.638877	2.69758	3.16143	3.25453	2.9898
hsa-miR-140-5p	7.60869	7.45798	7.1514	7.14101	5.42741	5.00885	6.63706	6.35119	7.90834	7.36963	7.19308	7.69303	6.70809	6.51801	7.01623	6.42024	7.41135	7.32104	7.3112	7.38729
hsa-miR-3613-3p	1.05923	3.39062	3.352	-0.807358	-0.72234	3.13438	-0.763824	-1.13263	0.689172	2.9471	2.07562	3.83722	-0.471823	2.53616	3.37623	0.638877	-0.575435	-2.12397	1.13905	0.721309
hsa-miR-6738-3p	-0.525733	-0.696841	-0.348442	3.7162	-0.72234	-0.0355458	-0.763824	-1.13263	4.9371	-0.222829	-0.731731	-0.686344	-0.471823	0.214229	-0.53066	0.638877	1.74649	1.04595	-2.03088	0.962317
hsa-miR-337-5p	5.14669	-0.696841	-0.348442	-0.807358	-0.72234	-0.0355458	4.52158	-1.13263	0.689172	3.86463	4.22247	-0.686344	-0.471823	0.214229	4.42354	0.638877	4.31534	3.54845	3.75048	3.52866
hsa-miR-656-3p	4.75967	5.81095	4.86101	2.65207	5.25494	4.91865	5.30226	3.82157	6.47053	6.22011	6.3663	6.57104	3.92049	5.42368	6.45803	6.56961	6.27839	6.30648	5.95212	6.54033
hsa-miR-6511b-3p	2.9337	3.21005	5.14341	5.07529	3.66998	3.42389	3.99106	4.42196	4.77663	4.90645	3.79183	3.56158	4.95444	3.02158	5.19726	0.638877	2.08753	3.36788	3.01352	3.4907
hsa-miR-211-5p	4.33225	-0.696841	-0.348442	-0.807358	5.05902	-0.0355458	-0.763824	2.3268	0.689172	5.84326	-0.731731	0.898619	-0.471823	0.214229	3.16978	0.638877	1.54004	2.26834	0.77648	1.16877
hsa-miR-4742-3p	-0.525733	-0.696841	3.89949	-0.807358	4.40694	-0.0355458	-0.763824	-1.13263	0.689172	-0.222829	1.5902	0.898619	-0.471823	0.214229	-0.53066	0.638877	1.29903	1.33546	1.42856	0.962317
hsa-miR-130a-5p	-0.525733	-0.696841	2.45891	-0.807358	-0.72234	-0.0355458	-0.763824	-1.13263	0.689172	3.68406	-0.731731	-0.686344	-0.471823	0.214229	-0.53066	0.638877	2.48346	2.92042	2.05659	1.34934
hsa-miR-24-2-5p	-0.525733	-0.696841	-0.348442	-0.807358	-0.72234	3.66489	-0.763824	2.56781	0.689172	-0.222829	-0.731731	3.0141	-0.471823	0.214229	-0.53066	0.638877	2.884	2.73401	2.61298	2.39116
hsa-miR-3161	4.42846	4.43244	-0.348442	-0.807358	-0.72234	-0.0355458	-0.763824	-1.13263	0.689172	3.47761	-0.731731	-0.686344	-0.471823	0.214229	-0.53066	0.638877	-2.1604	-0.53901	-0.445913	-1.15316
hsa-miR-3605-5p	-0.525733	-0.696841	-0.348442	4.14684	-0.72234	-0.0355458	-0.763824	2.95483	0.689172	-0.222829	2.96871	-0.686344	-0.471823	0.214229	-0.53066	0.638877	0.16153	1.57647	1.42856	0.0692321
hsa-miR-2355-5p	-0.525733	4.05805	-0.348442	-0.807358	-0.72234	-0.0355458	-0.763824	2.0373	0.689172	-0.222829	-0.731731	3.0141	-0.471823	0.214229	-0.53066	0.638877	1.54004	0.683382	0.291053	0.962317
hsa-miR-5584-5p	-0.525733	-0.696841	4.40645	3.8365	-0.72234	3.42389	3.14307	-1.13263	0.689172	-0.222829	2.96871	-0.686344	-0.471823	0.214229	-0.53066	0.638877	0.16153	1.57647	2.49269	0.962317
hsa-miR-1294	-0.525733	5.13605	5.07782	-0.807358	-0.72234	-0.0355458	3.14307	4.70026	0.689172	-0.222829	3.91213	4.26785	-0.471823	0.214229	5.40008	0.638877	2.884	3.65739	4.07765	2.9343
hsa-miR-539-3p	2.64419	5.77889	4.60575	4.4021	3.66998	4.48802	7.38083	4.59529	0.689172	5.61006	5.37679	6.60828	4.95444	0.214229	4.89561	5.39376	5.50494	5.42292	5.22651	5.52397
hsa-miR-542-3p	3.86658	4.43244	6.15935	-0.807358	2.44759	4.91865	3.88003	3.91177	3.49653	4.73137	5.41802	5.6887	5.86803	5.70608	4.32732	0.638877	5.9003	5.84757	5.63446	6.0201
hsa-miR-664a-3p	7.49108	7.29751	7.49076	8.45239	7.91791	8.16903	7.51695	8.4277	8.23607	8.02984	7.60366	7.10156	6.8945	7.74561	7.25724	6.3668	7.10404	7.02831	7.01625	6.90754
hsa-miR-505-5p	3.17471	2.47308	3.55845	-0.807358	4.76951	4.21238	3.88003	3.39093	0.689172	-0.222829	3.91213	4.06854	-0.471823	0.214229	2.63927	3.44623	1.74649	2.83022	3.09841	2.75373
hsa-miR-29c-3p	6.823	5.13605	5.5342	6.37255	4.48711	6.47225	6.75188	6.36722	4.1486	5.20344	5.744	7.04837	5.97112	7.05972	5.94507	0.638877	6.73745	6.68016	6.91457	6.84119
hsa-miR-766-3p	4.51866	5.81095	5.07782	5.7318	6.67854	5.57916	5.16691	5.76219	0.689172	5.75445	5.57205	5.42218	4.48237	5.57178	4.32732	0.638877	4.46896	4.74639	4.83949	5.18669
hsa-miR-197-3p	10.9105	10.8573	10.9536	11.5272	11.336	10.8279	10.7235	11.079	11.188	10.8385	11.2951	11.0839	10.3054	10.9034	10.4459	10.3514	9.75212	9.889	9.75744	9.86527
hsa-miR-95-3p	2.64419	5.13605	5.32398	4.55019	-0.72234	2.28638	-0.763824	3.72535	6.11544	5.20344	0.853231	-0.686344	-0.471823	5.99559	2.92877	0.638877	-0.575435	1.04595	-0.445913	-0.416195
hsa-miR-186-5p	10.2548	10.4163	10.8383	10.5898	10.3565	10.2965	10.1983	10.5795	10.1007	10.9006	10.6471	10.6805	10.6123	9.97744	9.70894	9.64731	10.8263	10.838	10.6466	10.6308
hsa-miR-579-3p	-0.525733	-0.696841	-0.348442	-0.807358	-0.72234	3.42389	-0.763824	2.77426	3.8591	-0.222829	-0.731731	-0.686344	-0.471823	0.214229	-0.53066	0.638877	1.54004	1.04595	2.36144	2.01676
hsa-miR-4753-5p	-0.525733	3.82672	-0.348442	-0.807358	-0.72234	-0.0355458	-0.763824	-1.13263	0.689172	-0.222829	-0.731731	2.48358	-0.471823	0.214229	-0.53066	0.638877	-2.1604	0.197955	-2.03088	-2.73812
hsa-miR-148a-3p	10.6498	10.5059	10.8494	10.5386	10.2896	10.4772	10.7922	10.8146	10.5268	11.0245	11.3096	11.3013	10.6176	10.1929	10.6095	10.4251	10.8937	10.8351	10.5623	10.6838
hsa-miR-556-3p	2.64419	3.69548	4.04388	-0.807358	-0.72234	3.42389	4.66244	3.82157	0.689172	5.967	4.12625	4.67121	4.65746	4.30169	3.5568	0.638877	4.10639	4.14281	3.99149	4.03006
hsa-miR-222-3p	7.32602	7.88436	7.28818	7.81103	7.91791	8.00337	7.8398	7.83027	8.10702	7.52536	7.83432	7.55683	7.72293	6.81414	7.29589	6.90566	8.37779	8.28648	8.53232	8.28771
hsa-miR-134-5p	7.63917	7.2398	6.88996	7.51005	6.69551	7.82864	7.94698	7.73465	7.28908	7.83787	7.62142	6.4326	6.51686	5.94215	7.65422	6.78862	6.88126	6.99756	6.98872	7.16123
hsa-miR-628-5p	5.98206	5.2339	5.43292	4.4021	6.45757	5.51904	5.80603	5.55387	4.9371	5.55853	4.62582	6.47353	3.92049	6.14497	4.1132	5.16244	5.54696	5.81266	5.63446	5.82793
hsa-let-7d-3p	12.7459	12.8845	13.2541	13.4791	13.132	12.7485	12.9319	13.1735	13.2051	13.3035	13.3375	13.1868	12.885	12.5917	12.6621	12.6539	12.4882	12.6601	12.5249	12.4031
hsa-miR-654-5p	7.0816	7.39592	7.10277	6.96743	6.95714	7.88927	7.04996	6.73156	4.38961	7.22838	5.67766	7.10156	7.13551	0.214229	7.0618	7.75782	6.66297	6.73711	6.78611	6.52632
hsa-miR-30d-3p	-0.525733	-0.696841	-0.348442	2.89308	-0.72234	3.13438	4.28057	2.0373	0.689172	4.16949	3.17516	-0.686344	-0.471823	5.57178	-0.53066	0.638877	1.92707	2.51988	2.49269	2.01676
hsa-miR-127-3p	6.76889	6.95421	6.0945	6.57635	7.17853	6.44019	7.57157	7.77727	6.91799	7.44251	7.25126	6.76487	6.92906	6.40405	7.1767	5.76816	7.25111	7.23578	7.21468	7.42804
hsa-miR-326	-0.525733	-0.696841	-0.348442	-0.807358	0.862623	3.13438	-0.763824	2.3268	0.689172	2.0991	-0.731731	3.95751	-0.471823	4.30169	-0.53066	0.638877	2.59449	2.83022	2.49269	3.04324
hsa-miR-23a-3p	12.5469	12.5465	12.6903	12.6502	12.4964	12.4611	12.5881	12.5494	12.5964	12.7355	12.626	12.7719	12.3676	12.2555	12.0746	11.9681	12.6171	12.5336	12.5913	12.6099
hsa-miR-432-5p	8.73401	8.86731	8.64874	8.90173	9.07694	8.18846	8.60468	9.12594	8.70598	9.16303	9.45933	8.95571	9.23381	8.17423	8.68123	8.18577	7.99569	8.26942	8.26948	8.09556
hsa-miR-4717-3p	4.68372	-0.696841	-0.348442	-0.807358	-0.72234	-0.0355458	-0.763824	-1.13263	0.689172	2.58453	-0.731731	-0.686344	-0.471823	0.214229	-0.53066	0.638877	-2.1604	-2.12397	-0.445913	0.431802
hsa-miR-323b-3p	8.91514	9.05638	8.89711	8.43343	8.6418	9.41772	8.86371	8.84608	9.64046	9.20134	9.0348	8.86633	8.94814	8.495	9.12934	8.18577	9.09286	9.15738	9.08222	9.1148
hsa-miR-338-5p	6.46295	7.2398	7.01788	6.61049	6.62639	6.97568	6.31299	5.92265	7.22833	6.15221	6.89032	6.57104	5.86803	6.55408	5.80919	6.66124	6.65659	6.70575	6.92041	7.05792
hsa-miR-144-3p	6.29445	6.75437	6.85123	6.35251	6.33294	6.23124	5.21346	5.60884	8.18902	6.15221	6.9336	6.49357	6.78556	6.62362	5.84438	6.56961	3.39419	3.49074	3.17858	4.05629
hsa-miR-1180-3p	5.02886	5.08452	-0.348442	-0.807358	3.18455	-0.0355458	2.04353	3.91177	0.689172	1.36213	4.62582	0.898619	-0.471823	0.214229	5.2507	0.638877	0.16153	-0.53901	-0.445913	-2.73812
hsa-miR-10527-5p	3.99783	4.16114	2.45891	5.63559	5.99191	4.60831	2.69561	4.29364	3.8591	5.79954	5.10116	5.72305	3.7761	5.76882	3.71727	5.28273	3.98935	3.60395	3.69705	3.94838
hsa-miR-664b-5p	3.17471	-0.696841	5.07782	4.61891	4.48711	-0.0355458	4.09416	3.62226	7.02902	3.2366	2.96871	3.0141	4.81358	5.94215	-0.53066	4.09831	0.646957	2.12395	1.87602	2.11986
hsa-miR-374a-5p	10.0202	9.75746	10.2186	10.0928	9.42104	9.95739	9.99856	10.3345	9.97688	10.2539	10.3498	10.4084	10.0547	9.89898	9.72555	9.40375	10.5003	10.4475	10.2018	10.4257
hsa-miR-154-3p	4.33225	5.08452	4.86101	2.65207	0.862623	4.82244	3.4841	4.93346	6.71154	5.70791	4.12625	4.67121	3.92049	5.99559	4.51373	4.8868	5.91106	6.39566	6.23122	6.24202
hsa-miR-342-5p	5.02886	4.58856	5.5342	-0.807358	-0.72234	-0.0355458	4.44563	3.82157	0.689172	2.58453	3.91213	5.91357	5.59427	0.214229	4.75474	0.638877	2.36316	1.57647	2.36144	1.90573
hsa-let-7c-5p	9.92032	10.2048	10.2561	10.3806	9.94211	9.57363	9.8333	9.71834	9.83128	10.3095	9.93627	9.71986	9.25098	9.00539	10.0056	9.6529	9.04601	9.39419	9.59803	9.25021
hsa-miR-2355-3p	5.02886	4.91787	-0.348442	3.09953	4.32205	-0.0355458	4.85089	5.60884	5.97457	2.9471	5.24555	2.12101	3.7761	1.79919	4.32732	4.54577	5.83396	6.07078	6.154	6.04651
hsa-miR-146a-5p	13.8085	13.7203	13.7194	13.9869	13.4314	13.7494	13.7404	13.8449	13.5024	13.93	13.7524	14.032	13.307	13.3485	13.3224	13.4052	13.3053	13.3154	13.3545	13.2292
hsa-miR-889-3p	7.1396	6.12334	6.96444	7.00642	7.2143	6.59381	6.35512	6.76824	6.30388	6.40653	7.26262	8.07853	7.22166	7.52711	6.78222	4.72634	8.03559	8.0245	8.02033	8.07486
hsa-let-7i-5p	13.8984	13.8661	13.9289	14.3066	13.6144	13.9036	14.0728	14.0783	13.9836	14.2326	13.8892	14.3297	13.7204	13.6432	13.7057	13.59	14.9706	15.0376	15.1095	14.8795
hsa-miR-363-3p	7.80966	7.4169	7.96897	7.35755	7.12941	7.8162	7.49827	7.02219	8.15678	7.70198	8.0529	7.84113	7.27637	7.86528	8.15234	6.70497	7.26377	7.37388	7.41414	7.48467
hsa-miR-92a-3p	16.007	15.9407	15.9405	16.4749	16.1103	15.7619	15.7717	16.0984	15.917	16.0051	16.0001	15.905	15.6741	15.4964	15.5914	15.3335	15.0652	15.1416	15.0865	15.1766
hsa-miR-625-3p	8.26543	8.21305	9.44435	9.23567	8.8532	8.59745	8.42353	8.88	8.73902	8.91416	8.11689	8.81549	8.98145	8.05343	8.40892	7.43329	8.63483	8.57213	8.37958	8.51395
hsa-miR-193b-3p	-0.525733	0.888122	3.11099	-0.807358	-0.72234	4.71934	4.28057	2.0373	6.24376	4.63515	-0.731731	-0.686344	1.11314	1.79919	4.22423	0.638877	-2.1604	-2.12397	-2.03088	-2.73812
hsa-miR-181a-2-3p	7.79168	8.68902	8.55544	7.81835	7.94655	7.86532	8.4383	8.16429	8.34022	7.71381	7.89398	7.87971	7.72293	6.44305	8.20066	7.77843	8.44044	8.34465	8.33216	8.42992
hsa-miR-338-3p	-0.525733	-0.696841	-0.348442	3.44057	-0.72234	-0.0355458	-0.763824	-1.13263	0.689172	5.06257	1.5902	-0.686344	-0.471823	0.214229	4.59862	0.638877	-2.1604	-2.12397	-2.03088	-2.73812
hsa-miR-27a-3p	10.0317	9.91511	9.97686	9.97482	9.69235	10.1129	10.2312	10.0652	10.2495	10.3423	10.4575	10.8318	9.84898	10.1435	10.1706	10.0588	11.0737	11.0801	11.1279	11.2339
hsa-miR-1307-5p	4.90053	-0.696841	4.93696	2.89308	4.13564	-0.0355458	-0.763824	-1.13263	0.689172	4.53206	3.17516	3.70597	4.95444	0.214229	4.67879	0.638877	3.51203	3.16143	3.01352	3.67127
hsa-miR-382-5p	10.4335	10.3179	10.4581	10.5518	10.538	10.7084	10.4241	10.6524	10.5456	10.6468	10.3215	10.6849	10.1801	9.69199	10.3497	10.4219	10.0341	10.1213	10.3433	9.95558
hsa-miR-1249-3p	8.71982	8.50038	8.46213	9.23567	9.5244	9.01158	9.12035	8.91313	8.43736	8.5813	8.9635	8.45576	7.91619	8.89722	8.12398	7.96979	7.19054	7.38975	7.42651	7.56452
hsa-miR-4676-3p	-0.525733	-0.696841	-0.348442	-0.807358	-0.72234	-0.0355458	-0.763824	2.56781	0.689172	-0.222829	-0.731731	1.63558	-0.471823	0.214229	-0.53066	0.638877	0.646957	0.683382	-2.03088	2.11986
hsa-miR-21-5p	14.8402	14.9037	15.1669	14.9417	14.7382	14.9572	14.9822	15.2249	14.949	15.3037	14.9566	15.5584	14.8878	14.8983	14.8127	14.657	15.7642	15.7104	15.5863	15.5952
hsa-miR-142-5p	8.67148	8.50528	8.44272	8.48496	8.39919	8.82554	8.86371	8.85464	8.36865	8.55525	8.17816	9.04328	8.48528	8.37914	8.06553	7.71569	8.96953	9.02132	8.77728	8.97827
hsa-miR-328-3p	9.40056	9.72628	10.0102	10.3213	10.3894	9.93168	9.47816	9.93279	10.4051	10.1047	9.67447	9.34018	10.1548	9.26135	9.30697	9.32887	8.37973	8.40057	8.44182	8.45602
hsa-miR-130b-5p	6.71267	6.73779	6.44597	6.46877	6.09784	7.16413	6.63706	7.09137	6.75526	7.09005	6.89032	7.40641	6.5394	6.28032	6.64925	7.20873	7.18168	7.10725	6.74061	7.12141
hsa-miR-1306-5p	8.69101	8.82868	8.0047	8.99516	9.15264	8.84404	8.70988	8.56954	7.74445	8.44606	9.09641	8.07853	8.06345	8.1151	8.24742	7.48437	7.04662	7.20918	7.12647	7.41289
hsa-miR-652-3p	9.3706	9.46429	9.53573	9.60733	9.23621	9.30653	9.2627	9.21942	9.41369	9.06026	8.91753	9.28088	8.98145	8.33835	9.18187	8.75262	9.33995	9.38432	9.66305	9.51188
hsa-miR-1292-5p	-0.525733	3.55109	2.82148	4.61891	-0.72234	4.21238	4.09416	-1.13263	0.689172	3.86463	-0.731731	2.48358	-0.471823	5.25862	-0.53066	0.638877	2.7938	3.08548	2.72401	2.87659
hsa-miR-12136	-0.525733	-0.696841	3.352	-0.807358	-0.72234	-0.0355458	2.04353	-1.13263	0.689172	-0.222829	3.79183	-0.686344	-0.471823	0.214229	1.79127	0.638877	2.23192	1.78292	2.21705	2.47133
hsa-miR-1301-3p	8.85581	8.5629	9.09657	9.56442	9.11213	8.9099	9.18016	9.02598	8.45072	9.28298	9.06755	8.46594	9.23035	8.31752	8.99094	7.35312	8.79307	8.86116	8.92114	8.8179
hsa-miR-25-3p	11.5929	11.5813	12.0263	11.5717	11.7911	11.5329	11.5629	11.7643	11.8747	11.9948	11.9218	11.9405	12.2223	11.6049	11.4398	11.0932	11.546	11.5426	11.3784	11.3755
hsa-miR-3184-3p	13.3561	13.6372	13.4786	13.8275	13.7168	13.5797	13.4913	13.4897	12.8506	13.6368	13.275	13.334	13.1303	12.7312	12.9391	12.9526	12.4532	12.6247	12.7223	12.3963
hsa-miR-423-5p	13.3561	13.6372	13.4786	13.8275	13.7168	13.5797	13.4913	13.4897	12.8506	13.6368	13.275	13.334	13.1303	12.7312	12.9391	12.9526	12.4532	12.6247	12.7223	12.3963
hsa-miR-486-5p	6.01343	6.07134	6.15935	5.49642	5.38618	5.98682	6.08167	4.64873	7.06421	5.06257	5.45809	2.12101	4.57257	3.38415	4.51373	5.92428	5.76441	6.05095	6.08287	6.14757
hsa-miR-3177-3p	3.38116	4.16114	6.30977	-0.807358	5.68705	1.54942	4.9641	5.01712	0.689172	4.82157	3.17516	3.0141	5.55054	0.214229	3.9929	0.638877	4.46896	4.61749	5.04594	4.42175
hsa-let-7g-5p	15.722	15.6722	15.5623	15.8592	15.3478	15.7043	15.7174	15.6975	15.7744	15.9257	15.5043	15.7008	15.3598	15.3626	15.4895	15.4168	16.1023	16.1795	16.2495	15.9805
hsa-let-7i-3p	4.68372	3.39062	-0.348442	-0.807358	4.56306	4.60831	2.04353	3.62226	0.689172	5.50509	-0.731731	-0.686344	-0.471823	0.214229	3.16978	0.638877	3.98935	3.85331	3.89986	4.10737
hsa-miR-98-5p	12.8168	12.6762	12.4914	12.8819	12.2873	12.6367	12.7887	12.6792	12.9129	12.9696	12.5193	12.7203	12.2044	12.5028	12.6454	12.5506	13.4336	13.548	13.7262	13.4253
hsa-miR-15a-5p	7.68859	7.76668	7.43946	6.77007	6.37569	8.0143	8.45776	7.48576	6.75526	8.02984	7.85698	6.86055	7.32908	7.13309	7.67391	6.19347	8.66536	8.5634	8.67043	8.70948
hsa-miR-1271-5p	5.08898	0.888122	4.50954	3.58496	4.95009	2.77181	4.19037	3.91177	3.49653	5.33176	0.853231	-0.686344	4.05174	0.214229	2.92877	0.638877	2.884	2.73401	3.69705	3.67127
hsa-miR-190a-5p	-0.525733	-0.696841	-0.348442	-0.807358	-0.72234	3.66489	3.4841	-1.13263	0.689172	2.58453	3.5162	-0.686344	-0.471823	0.214229	4.59862	0.638877	1.74649	2.12395	3.17858	2.21607
hsa-miR-495-3p	8.71982	8.64078	8.62022	8.74531	7.96066	8.8005	9.20628	8.15969	8.60206	9.40105	8.60589	8.68216	9.12995	8.70207	8.95517	7.38034	9.17778	9.09459	8.97545	9.17664
hsa-miR-335-5p	12.051	11.3956	11.8243	11.5717	11.4585	11.7055	11.5391	11.651	11.1186	11.8047	11.7857	11.8847	11.6133	11.2303	11.2045	11.4406	11.7424	11.5902	11.444	11.6456
hsa-miR-140-3p	6.85797	6.52233	7.84631	6.98054	6.51607	6.83482	6.47458	7.11055	7.50935	7.01558	7.25126	7.00714	6.84106	6.81414	7.34586	6.70497	7.24687	7.33751	7.19071	7.62711
hsa-miR-1226-3p	5.14669	-0.696841	4.29541	3.2801	4.89237	4.82244	-0.763824	4.9759	0.689172	5.55853	5.04963	4.92837	4.65746	0.214229	5.02393	5.28273	4.06842	3.75867	4.37852	4.03006
hsa-miR-532-3p	3.72219	4.58856	5.20615	3.2801	2.73709	6.26823	4.09416	5.17115	5.97457	2.9471	2.96871	4.26785	6.49396	4.60655	3.37623	0.638877	3.81688	3.85331	4.19794	3.67127
hsa-miR-16-5p	13.842	13.5118	13.4688	13.5563	13.2949	13.6154	13.6662	13.7436	13.5709	13.8342	13.6388	13.9736	13.5433	13.6112	13.4194	13.404	13.8424	13.833	13.9592	13.9619
hsa-miR-199a-5p	9.21405	9.62396	9.56295	9.79905	9.03755	9.69067	9.5411	9.64791	10.1091	9.727	9.82765	9.76384	9.70684	9.52484	9.66779	9.49375	9.7633	9.87356	9.76557	9.91808
hsa-miR-342-3p	9.59709	9.3598	9.95648	9.37379	9.29029	9.09116	8.39352	9.44007	9.33663	8.88308	9.62692	9.01236	9.97216	9.09381	8.67146	8.10648	6.5296	6.62086	6.8969	6.62601
hsa-miR-106b-3p	8.00954	8.98088	8.85368	8.05992	8.24056	8.716	8.29957	8.52737	8.31122	8.48107	8.45562	8.11132	8.59696	8.07842	7.84872	7.83855	8.59198	8.89074	8.77245	8.63963
hsa-miR-27b-3p	12.0651	11.9576	12.2573	11.6039	11.6654	12.0092	12.1549	12.2396	11.8191	12.4551	12.2099	12.5591	12.1063	12.0538	11.8084	12.1141	13.5374	13.5386	13.5037	13.5278
hsa-miR-1260b	6.01343	6.40119	5.67393	6.18133	6.64398	6.3043	6.70378	6.1435	4.59606	6.62266	4.99619	5.09502	3.7761	5.57178	5.02393	5.99643	5.67881	5.75254	6.1737	6.11675
hsa-miR-15b-3p	6.63414	7.17968	6.98247	6.59352	6.71229	7.48015	6.00436	7.36323	7.65496	6.95708	7.21664	6.76487	7.45299	6.14497	7.07667	6.97873	7.41135	7.02323	7.27062	7.49669
hsa-miR-486-3p	8.50493	8.73987	9.43456	8.71816	8.9161	8.53051	8.77727	9.32167	9.74174	8.59415	8.84381	8.46594	9.55193	9.07532	8.51646	7.58139	7.12269	7.01813	6.90282	6.97784
hsa-miR-28-5p	10.0008	10.4202	10.2186	10.3354	10.215	10.8201	10.3584	10.4677	10.2303	10.454	10.3498	10.0926	9.89341	9.8271	10.1913	10.3131	11.1447	11.1549	11.1219	11.1016
hsa-miR-337-3p	6.16077	5.81095	5.20615	7.43582	6.41721	5.51904	6.45534	6.82737	6.52206	6.34703	6.3663	6.93571	5.757	5.76882	6.26376	7.53369	7.022	6.98194	6.71396	7.16425
hsa-miR-369-3p	10.144	10.0622	10.1323	9.80827	9.65379	9.87285	10.1042	10.4761	9.96762	10.4767	10.3969	10.7592	10.5218	9.77838	10.2367	10.2295	11.8451	11.8948	11.7444	11.8177
hsa-miR-664a-5p	8.18507	8.26026	7.94158	7.95087	8.2578	8.5152	7.28602	8.19155	6.30388	7.61637	7.86446	7.31928	8.20413	5.94215	6.66901	7.48437	6.45063	7.07324	6.97194	6.85993
hsa-miR-3184-5p	6.21573	5.84232	3.55845	3.58496	5.34375	6.23124	5.25854	6.48942	6.18103	5.79954	5.744	5.61744	5.757	4.30169	7.00072	5.49686	5.78797	5.93672	5.53137	5.93783
hsa-miR-7854-3p	-0.525733	-0.696841	-0.348442	-0.807358	-0.72234	-0.0355458	4.36546	-1.13263	0.689172	-0.222829	-0.731731	0.898619	-0.471823	0.214229	-0.53066	0.638877	-2.1604	1.04595	1.13905	-0.416195
hsa-miR-3198	-0.525733	2.47308	3.11099	-0.807358	3.80122	3.66489	-0.763824	0.452334	0.689172	-0.222829	-0.731731	0.898619	-0.471823	0.214229	-0.53066	0.638877	-0.575435	-2.12397	-0.445913	-1.15316
hsa-miR-150-5p	11.4569	11.4577	12.0247	11.8462	11.1117	11.2596	11.0023	11.2362	10.9895	11.1998	11.1157	10.9489	11.5831	11.2944	10.325	10.2881	5.40184	5.29388	5.42034	5.57022
hsa-miR-148b-3p	9.76082	9.6352	9.36064	9.43701	9.03755	9.38441	9.83143	10.1394	8.95127	10.0521	10.3604	10.3491	10.3713	9.33576	9.69936	9.56665	10.2998	10.2189	9.9539	10.1212
hsa-miR-24-3p	14.0578	14.0208	13.9146	14.3807	14.1168	14.2376	14.2844	14.173	14.2743	14.1547	13.8814	14.1603	14.0908	13.9098	13.8265	13.9705	13.9414	13.9605	13.9658	14.0504
hsa-miR-340-5p	11.6376	11.383	11.8318	11.1392	11.0145	11.4895	11.5143	11.6254	10.412	12.0319	11.6753	12.0923	11.3693	11.5646	11.2609	11.3471	12.5806	12.5061	12.4336	12.5375
hsa-miR-484	9.85689	10.374	10.4403	10.1212	10.6336	10.4105	10.348	10.3747	9.97688	10.1706	10.7646	10.32	10.2518	10.1757	10.2433	9.94949	10.2317	10.2464	10.1642	10.2913
hsa-miR-4433a-3p	9.81077	9.96761	10.0299	10.2157	10.4076	10.0479	9.9024	10.0241	9.66931	10.0775	10.1517	9.96201	10.2225	9.9641	9.53677	9.57257	9.8644	10.0031	9.9821	9.95645
hsa-miR-4433b-5p	9.81077	9.96761	10.0299	10.2157	10.4076	10.0479	9.9024	10.0241	9.66931	10.0775	10.1517	9.96201	10.2225	9.9641	9.53677	9.57257	9.8644	10.0031	9.9821	9.95645
hsa-miR-423-3p	13.4064	13.5041	13.243	13.961	13.5175	13.4999	13.647	13.5465	13.4724	13.5009	13.1514	13.3332	13.1789	13.2659	13.2061	13.263	13.1117	13.0873	13.154	13.1262
hsa-let-7f-5p	16.9349	16.821	16.7204	17.2052	16.7309	16.815	16.4874	16.948	17.0511	16.9608	16.4915	16.5121	16.0143	16.7404	16.9492	16.7844	17.0905	17.3996	17.7395	17.4684
hsa-miR-942-3p	-0.525733	-0.696841	-0.348442	-0.807358	-0.72234	-0.0355458	-0.763824	2.0373	0.689172	-0.222829	-0.731731	4.52311	-0.471823	0.214229	3.37623	0.638877	-0.575435	1.04595	0.77648	1.16877
hsa-miR-329-3p	7.82741	7.57462	7.39975	8.2343	8.04915	7.76535	7.81738	8.11292	7.7226	8.27303	7.99278	8.07853	8.01602	7.72993	7.78675	8.03976	8.10522	8.14866	7.90134	8.19335
hsa-miR-301b-3p	-0.525733	1.62509	3.73902	-0.807358	2.73709	-0.0355458	-0.763824	3.1153	0.689172	4.53206	-0.731731	-0.686344	-0.471823	0.214229	2.92877	0.638877	0.646957	0.197955	1.42856	1.5098
hsa-let-7a-5p	16.3566	16.4595	16.2446	16.7834	16.3413	16.3603	15.8764	16.4799	16.5412	16.47	15.9772	15.7392	15.3281	16.1965	16.4574	16.2536	15.7785	16.1454	16.6181	16.2682
hsa-miR-450b-5p	6.04412	5.28044	6.3658	6.43105	6.07208	6.19327	6.82863	5.52558	0.689172	6.69603	6.00974	6.05512	7.46481	4.96912	5.91228	0.638877	6.68195	6.7309	6.54277	6.68604
hsa-miR-128-3p	9.5417	9.83746	9.91483	9.56224	9.16183	9.49388	9.93053	9.69313	9.05986	9.99028	9.73077	9.89203	10.0429	9.11811	9.54214	9.56072	10.6142	10.6584	10.6404	10.6069
hsa-let-7b-3p	5.58279	-0.696841	3.89949	4.55019	4.23186	4.05192	-0.763824	2.95483	0.689172	4.30073	3.5162	3.0141	4.81358	3.02158	1.0543	2.22384	3.45431	2.83022	2.72401	3.23916
hsa-miR-425-5p	11.4837	11.4988	11.7314	11.8877	11.5447	11.3723	11.2857	11.5637	10.8553	11.6822	11.3441	11.2418	11.1248	11.4388	11.0744	11.0787	10.9315	10.9318	10.7388	10.9108
hsa-miR-10a-5p	10.7706	10.6447	10.9525	11.4421	10.8423	10.6606	10.8805	11.1138	10.8223	11.0257	10.7845	10.9909	10.76	11.0761	10.753	10.6346	10.7098	10.7771	10.585	10.7997
hsa-miR-323a-3p	7.72693	7.49792	6.52192	6.75488	7.78941	6.99788	7.49827	6.97066	7.22833	6.93704	7.4027	6.67998	6.24242	6.32275	7.10597	8.20112	7.35333	7.54668	7.46298	7.38729
hsa-miR-22-5p	7.39908	8.289	7.88518	7.87564	7.78149	7.61551	8.09104	8.34917	7.67786	7.74871	7.95827	8.15601	8.40776	6.9557	8.08773	7.71569	8.62669	8.54757	8.63357	8.64828
hsa-miR-28-3p	10.6977	10.8592	11.1095	10.9588	11.0421	11.0136	10.6546	11.1132	11.0167	10.8772	10.7923	10.061	10.5359	10.2518	10.8856	10.7009	10.4787	10.5553	10.5307	10.4611
hsa-miR-30e-5p	8.96812	8.94882	8.75222	8.51682	8.65487	8.85015	9.35382	9.25216	8.36865	9.72408	8.42562	9.21904	8.83879	8.88311	8.54348	9.1024	9.09404	9.08609	9.04527	9.03625
hsa-miR-493-5p	10.2792	10.3053	10.3615	10.7544	10.4507	10.3535	10.2551	10.5552	10.175	10.574	10.5986	10.635	10.7967	9.90946	10.7805	10.1407	11.4581	11.5306	11.5231	11.3948
hsa-miR-22-3p	12.199	11.9859	11.5006	12.4943	11.9852	12.1145	12.295	12.2076	11.8796	12.0577	11.7016	12.12	11.7483	11.8985	11.6742	12.0896	11.8048	11.7743	11.8082	11.8368
hsa-miR-30d-5p	12.264	11.9153	12.1665	12.0663	11.8083	11.9542	11.9442	12.1861	12.1815	12.0218	11.8744	11.9428	12.2171	11.775	12.0285	11.6647	12.4729	12.385	12.3824	12.3701
hsa-miR-6511a-3p	3.17471	3.55109	1.97349	4.05062	2.73709	3.87134	2.04353	3.25969	0.689172	4.53206	4.12625	3.22055	2.6981	2.53616	3.5568	3.44623	2.23192	1.57647	2.82711	2.54728
hsa-miR-143-3p	11.8326	11.8052	11.7773	11.9381	11.5488	11.5253	11.8433	11.5598	11.6542	11.7992	11.7356	12.3507	11.2325	12.3263	11.7253	11.9272	12.2623	12.2297	12.1175	12.0892
hsa-miR-223-5p	6.85797	5.36925	6.39302	6.87212	5.25494	5.79734	6.15504	6.73156	5.97457	6.69603	6.23405	5.04158	6.26964	6.48102	4.67879	6.19347	6.53657	6.86187	6.55033	5.90934
hsa-miR-2110	5.62401	5.45291	-0.348442	5.53249	4.03255	-0.0355458	6.17869	4.93346	0.689172	3.86463	5.98251	6.20847	3.43507	5.34351	2.63927	5.03119	3.94813	3.98455	3.52371	4.15669
hsa-miR-340-3p	8.58018	8.03448	8.0567	7.69647	7.92512	8.52287	8.16395	8.06459	7.7226	8.25695	7.54904	7.15286	7.45299	8.38915	7.89141	6.66124	7.92042	8.04219	8.04994	8.17252
hsa-miR-26b-5p	11.5292	11.3238	11.237	10.8813	10.7118	11.3723	11.5091	11.4097	10.8402	11.9499	11.6922	11.6593	11.652	11.3557	11.2706	11.5865	11.866	11.8446	12.1204	11.8537
hsa-miR-654-3p	9.02309	9.44399	8.59114	8.87739	8.72268	9.15181	9.23477	8.97197	9.46725	8.99876	8.96697	8.84309	9.69685	7.59793	9.5151	9.18962	9.84277	9.80639	9.77124	9.85923
hsa-miR-409-3p	10.4622	10.4305	10.3615	10.8682	10.4582	10.6466	10.4042	10.6767	10.4557	10.6483	10.6406	10.5016	10.9124	10.1582	10.528	10.382	10.9408	10.8899	10.8234	10.7398
hsa-miR-18a-3p	3.17471	3.82672	4.40645	5.98706	4.03255	5.00885	3.4841	3.72535	0.689172	3.68406	5.37679	4.44294	3.43507	5.25862	4.59862	0.638877	3.04906	3.36788	3.80201	3.04324
hsa-miR-155-5p	9.35232	8.8787	8.90186	9.04907	8.31383	8.76212	8.86006	8.69233	8.28163	9.32984	9.30582	8.67341	8.92264	8.88311	8.87235	8.66678	8.47894	8.60139	8.90208	8.45848
hsa-let-7b-5p	14.252	14.7015	14.7792	14.8124	14.7173	14.5656	14.6013	14.35	14.4879	14.5595	14.3249	14.2526	14.3358	14.3465	14.4467	14.2831	12.1616	12.5496	12.7821	12.4127
hsa-miR-574-3p	9.44149	9.38664	9.66976	9.41302	9.51248	10.0292	9.67601	9.37418	9.62875	9.65215	9.4519	9.16071	9.46039	9.29371	9.52055	9.4686	8.70146	8.77614	8.71983	8.85293
hsa-miR-92b-3p	8.00174	7.9578	7.19845	8.02869	7.69129	8.36106	7.43093	7.98372	7.7004	7.09005	7.15701	8.12423	7.91619	6.48102	7.28312	8.24621	6.65017	6.76781	6.8364	6.71926
hsa-miR-93-5p	12.8686	12.9161	13.148	12.8541	12.6112	13.0141	12.884	13.086	12.5413	13.2588	12.8068	12.826	12.6816	12.9123	12.7624	12.9435	13.0085	13.028	13.0862	12.9183
hsa-miR-222-5p	-0.525733	3.69548	3.89949	-0.807358	4.32205	4.82244	3.75974	-1.13263	0.689172	4.16949	-0.731731	-0.686344	-0.471823	0.214229	2.92877	0.638877	1.74649	1.33546	0.77648	1.5098
hsa-miR-30e-3p	9.45583	9.73257	9.52654	9.33091	9.06393	9.28413	9.71292	9.90698	9.84146	9.60213	9.55251	9.65684	10.078	9.56074	9.6355	9.27912	10.1941	10.087	10.0563	9.70145
hsa-miR-7848-3p	-0.525733	4.05805	1.23652	-0.807358	-0.72234	-0.0355458	-0.763824	-1.13263	0.689172	3.47761	-0.731731	-0.686344	-0.471823	0.214229	2.2767	0.638877	1.29903	1.78292	2.21705	1.16877
hsa-miR-146b-5p	10.3284	10.1942	10.5977	10.2472	10.0149	10.5085	10.1393	10.2321	9.67501	10.1555	9.7551	10.3991	10.3153	10.1286	9.82138	9.6304	10.2859	10.3285	10.2594	10.1485
hsa-miR-485-3p	10.3879	10.5752	10.4435	10.693	10.8556	10.4392	9.82395	10.621	10.6878	10.3173	10.5144	10.0045	10.5568	10.1435	10.5811	10.1565	10.5817	10.6328	10.655	10.5341
hsa-miR-126-5p	11.5407	11.7075	11.7153	11.5592	11.2913	11.6953	11.9168	12.0362	12.034	12.1421	12.0613	12.0443	11.9672	12.216	12.1026	11.9144	12.8884	12.9513	12.7656	12.7988
hsa-miR-6803-3p	6.95808	6.68686	5.99141	7.25334	6.85509	6.99788	6.05635	7.31446	6.91799	6.37708	6.89032	5.94301	6.8043	6.55408	5.08405	7.60466	5.09699	5.20694	5.129	5.25623
hsa-miR-125a-5p	11.4512	11.5371	11.8136	11.8582	11.8544	11.5214	11.4796	11.7964	10.9595	11.6972	11.5933	11.4329	11.5151	11.6082	11.3834	11.1397	11.5505	11.5674	11.4493	11.4662
hsa-miR-451a	12.8862	12.7092	13.3796	12.3143	12.4358	13.1289	12.8734	13.0954	12.3108	13.1466	13.1279	13.2223	14.2061	13.415	12.3201	11.8355	9.43159	9.30491	9.5555	9.5441
hsa-miR-4662a-5p	4.96612	3.94702	4.78084	4.974	2.73709	5.74581	3.75974	5.34311	0.689172	3.2366	3.91213	5.4634	3.7761	4.12112	4.75474	0.638877	4.78212	4.88725	5.04594	4.95536
hsa-miR-32-3p	5.08898	4.91787	5.5342	5.42146	5.58144	5.00885	5.95042	5.13416	5.89863	3.68406	5.57205	3.83722	5.08277	4.96912	3.16978	5.76816	6.31938	6.3477	6.12394	6.41922
hsa-miR-411-5p	7.44581	7.42728	7.38627	7.67242	6.57228	7.90109	7.91917	6.79218	7.92758	6.85399	6.94775	7.41694	7.35473	6.09687	8.15934	7.53369	8.42174	8.44113	8.38169	8.46461
hsa-miR-126-3p	14.4129	14.2603	14.1679	14.4032	14.079	14.3273	14.362	14.3842	14.3878	14.3978	14.212	14.4163	14.1764	14.5145	14.3534	14.3735	15.2206	15.2449	15.1841	15.2373
hsa-miR-410-3p	6.07418	6.52233	5.71765	4.23704	4.89237	5.89519	6.08167	5.76219	5.64337	6.51864	6.06268	6.41169	6.21468	5.76882	5.02393	7.6723	6.53657	6.53781	6.55033	6.55879
hsa-miR-454-5p	5.98206	6.61604	5.07782	6.82927	6.22017	5.74581	5.57603	5.78624	5.73357	6.40653	5.41802	6.32488	4.05174	7.26951	6.48057	6.13073	5.83396	5.96878	5.94067	5.78935
hsa-miR-374b-5p	8.98404	8.97027	8.65999	8.95585	8.68917	8.73594	8.9314	9.26505	8.28163	8.86198	9.00128	8.97365	8.49684	8.86887	8.79802	9.00956	9.37731	9.4079	9.38539	9.55334
hsa-miR-374c-3p	8.98404	8.97027	8.65999	8.95585	8.68917	8.73594	8.9314	9.26505	8.28163	8.86198	9.00128	8.97365	8.49684	8.86887	8.79802	9.00956	9.37731	9.4079	9.38539	9.55334
hsa-miR-3120-5p	-0.525733	-0.696841	-0.348442	-0.807358	-0.72234	-0.0355458	-0.763824	-1.13263	0.689172	3.68406	-0.731731	-0.686344	-0.471823	0.214229	2.63927	0.638877	1.00953	2.39959	1.87602	2.30627
hsa-miR-223-3p	13.991	13.868	13.8007	13.9184	13.8232	14.1263	14.1569	14.0823	13.5203	14.2763	14.1254	14.0368	13.9187	14.2955	14.0013	13.8322	14.3532	14.2328	14.3214	14.4092
hsa-miR-4786-5p	-0.525733	-0.696841	-0.348442	-0.807358	-0.72234	-0.0355458	-0.763824	-1.13263	0.689172	-0.222829	4.22247	-0.686344	-0.471823	0.214229	-0.53066	4.8868	-0.575435	-2.12397	-2.03088	-2.73812
hsa-miR-3529-3p	8.2191	7.86921	7.2138	8.40453	7.84371	7.51135	8.19907	8.33294	7.25903	8.08551	7.41293	7.9539	7.88132	7.56296	7.75936	7.62756	7.47078	7.38975	7.42651	7.31309
hsa-miR-199a-3p	12.0344	12.1906	12.1361	11.8462	11.9392	12.3538	12.0826	12.2638	11.9809	12.1072	12.2744	12.2659	11.8402	12.3218	12.3647	12.2411	13.0728	13.1012	13.0544	13.1245
hsa-miR-199b-3p	12.0401	12.217	12.1551	11.8268	11.9356	12.3173	12.106	12.2798	12.0195	12.0818	12.2929	12.341	11.8942	12.3224	12.3659	12.2993	13.0733	13.1104	13.0593	13.1394
hsa-miR-3174	2.28162	-0.696841	-0.348442	3.7162	-0.72234	-0.0355458	-0.763824	-1.13263	0.689172	4.82157	-0.731731	-0.686344	-0.471823	0.214229	3.86166	0.638877	2.48346	1.78292	2.21705	1.16877
hsa-miR-409-5p	6.5723	6.09758	6.7705	4.80735	6.66136	6.15428	5.57603	6.1435	6.11544	6.59735	5.744	6.66238	6.97939	4.60655	7.07667	6.61616	7.01203	6.99756	6.79249	7.06762
hsa-miR-199b-5p	4.11812	4.25736	4.50954	3.94753	3.92152	2.77181	3.75974	2.56781	0.689172	2.9471	4.94069	5.14655	5.08277	4.60655	3.5568	0.638877	5.11573	4.44588	4.30897	4.50028
hsa-miR-769-5p	7.62908	7.40645	8.07362	6.64385	7.32751	6.70592	8.27783	7.28944	7.28908	7.76016	7.70706	6.25617	7.47654	7.29104	7.90813	6.52152	7.81258	7.79041	7.67476	7.76073
hsa-miR-6842-3p	3.38116	0.888122	2.82148	-0.807358	3.80122	3.66489	-0.763824	2.56781	0.689172	-0.222829	-0.731731	4.17164	3.7761	0.214229	-0.53066	0.638877	4.3474	3.85331	4.11887	3.89123
hsa-miR-98-3p	-0.525733	-0.696841	-0.348442	3.2801	-0.72234	-0.0355458	4.28057	-1.13263	0.689172	-0.222829	-0.731731	3.0141	-0.471823	3.38415	-0.53066	0.638877	2.59449	2.63091	2.49269	2.30627
hsa-miR-641	5.54036	-0.696841	1.97349	-0.807358	4.56306	5.09374	-0.763824	-1.13263	0.689172	3.86463	3.91213	-0.686344	3.22862	4.73779	-0.53066	0.638877	2.36316	2.51988	2.21705	3.4517
hsa-miR-26a-5p	16.8631	16.5746	16.6322	16.8168	16.3788	16.7294	16.7674	16.7452	16.4145	16.8319	16.4225	16.4711	16.5581	16.7999	16.6042	16.4731	17.2188	17.235	17.2939	17.1614
hsa-miR-183-5p	6.34463	7.63855	7.81646	6.46877	6.17248	-0.0355458	6.85823	6.504	7.09856	6.83245	5.95477	6.79747	7.85461	7.05972	5.87873	6.19347	3.62096	4.14281	4.07765	3.89123
hsa-miR-379-5p	9.85256	9.83552	9.62454	10.1388	9.6097	10.0426	9.79555	9.98955	10.1424	9.65215	9.39884	9.58161	9.43356	9.38165	10.325	9.94949	10.6415	10.6448	10.7515	10.6717
hsa-miR-589-5p	3.56173	6.04463	5.95534	5.7625	5.90702	5.63688	4.9086	5.83316	0.689172	4.30073	5.15091	7.21452	3.92049	5.16843	3.86166	4.72634	5.65338	5.74021	5.60575	5.7657
hsa-miR-433-3p	7.89633	8.50038	7.5403	7.75106	8.2231	8.02515	8.15206	7.92536	7.80811	8.1908	8.50906	7.23847	8.14656	7.33317	8.68609	7.915	8.01827	8.05966	8.14779	8.11128
hsa-miR-660-5p	2.64419	-0.696841	-0.348442	-0.807358	4.63521	4.48802	-0.763824	-1.13263	4.9371	-0.222829	-0.731731	3.70597	3.61564	0.214229	3.5568	0.638877	4.31534	4.14281	4.62734	4.40143
hsa-let-7e-5p	12.0382	12.3405	11.959	12.4831	12.1092	12.1888	11.5488	12.116	11.8036	12.0949	11.5435	11.3055	10.8896	12.0443	11.9519	12.213	11.098	11.5078	11.9817	11.6222
hsa-miR-154-5p	-0.525733	-0.696841	-0.348442	-0.807358	-0.72234	-0.0355458	-0.763824	-1.13263	0.689172	-0.222829	-0.731731	3.83722	-0.471823	0.214229	3.5568	0.638877	1.74649	1.78292	1.66956	0.962317
hsa-miR-335-3p	8.63161	8.50038	8.81898	8.99516	8.42995	8.75562	8.9487	9.16772	9.16085	9.41561	9.24125	8.54967	9.28473	9.51573	9.04488	8.89154	9.50716	9.61116	9.41672	9.51602
hsa-miR-191-5p	15.2966	15.0661	14.9912	15.1926	15.1285	15.287	15.0839	15.1813	14.4417	15.1321	14.915	14.5963	14.854	14.9814	14.7694	14.8768	14.7948	14.7907	14.73	14.7918
hsa-miR-185-5p	12.1255	12.3905	12.6954	12.1452	12.0666	12.4971	12.4503	12.4324	12.117	12.6381	11.9083	12.2264	12.5816	12.1282	12.1722	12.4378	12.5814	12.5259	12.615	12.4657
hsa-miR-487b-3p	9.98107	9.79601	9.68084	10.1721	9.81779	10.1629	10.1838	9.8382	9.72535	10.2438	9.75912	9.95661	10.153	9.7319	10.377	9.86529	10.8691	10.8445	10.8971	10.8888
hsa-miR-361-5p	9.89738	10.0722	9.96784	9.7972	9.54328	9.91136	9.74496	10.0127	9.32942	9.72991	9.78889	9.65462	9.58481	9.92676	9.72082	9.74479	9.7633	9.75599	9.88388	9.81719
hsa-miR-1270	1.79619	3.39062	-0.348442	4.6845	-0.72234	3.42389	4.19037	2.0373	5.64337	-0.222829	-0.731731	4.06854	4.38616	0.214229	3.9929	0.638877	3.04906	3.36788	3.01352	1.78544
hsa-miR-574-5p	4.51866	4.97558	5.32398	4.55019	3.92152	4.71934	3.62849	3.25969	4.77663	4.0251	3.35573	4.06854	2.98761	4.46216	3.9929	5.28273	2.36316	3.08548	3.58383	3.56566
hsa-miR-182-5p	9.77462	9.67928	9.85735	10.1432	10.0013	8.89814	9.70276	9.8737	10.2798	9.33368	9.48623	9.13543	10.076	10.0892	9.45091	9.11866	9.4175	9.45204	9.32172	9.41258
hsa-miR-15b-5p	12.1179	11.8498	11.8741	11.829	11.798	12.2484	12.1087	12.1337	12.0139	12.2115	12.0831	11.9541	12.0138	12.3649	12.2757	12.1482	12.7056	12.6863	12.6672	12.7245
hsa-miR-221-3p	11.7778	12.1143	11.7119	11.9881	12.0892	11.849	11.9842	12.1981	11.7931	12.0824	12.0958	11.8847	12.4087	11.749	12.2156	12.0382	12.4875	12.4344	12.6731	12.4354
hsa-miR-877-5p	4.51866	4.05805	3.89949	6.31158	5.30003	5.24986	-0.763824	5.09619	0.689172	-0.222829	3.91213	5.94301	5.2006	0.214229	4.82689	0.638877	3.33146	4.02577	4.19794	4.13224
hsa-miR-548j-5p	7.03651	6.88059	7.24401	6.55896	7.28329	6.56437	7.02408	6.71912	6.24376	7.42822	6.79965	6.39047	7.09042	7.4139	5.65917	7.26823	6.7495	6.71208	6.64508	6.57703
hsa-miR-301a-5p	-0.525733	3.55109	4.04388	-0.807358	-0.72234	3.66489	3.4841	4.15277	0.689172	-0.222829	4.31266	3.22055	4.38616	4.12112	-0.53066	0.638877	4.91642	4.41519	4.41207	4.69651
hsa-miR-320c	4.96612	5.08452	5.91834	4.55019	5.34375	4.91865	3.32364	4.64873	7.02902	5.20344	4.62582	5.78939	5.02003	6.14497	5.61909	6.52152	3.51203	2.83022	3.58383	2.68814
hsa-miR-194-5p	5.74105	6.17352	5.48445	4.86507	4.95009	5.39072	5.95042	5.43723	5.64337	5.61006	4.88298	5.09502	4.57257	6.78408	5.2507	5.28273	5.43206	5.43827	5.04594	5.5519
hsa-miR-505-3p	4.51866	5.77889	5.14341	5.42146	6.07208	5.51904	5.3447	5.52558	7.88884	4.53206	5.95477	7.34156	6.8945	7.52711	5.57786	6.42024	6.35135	6.75561	6.48876	6.46889
hsa-miR-1185-1-3p	3.56173	2.76259	3.352	5.12338	-0.72234	3.87134	4.44563	4.42196	0.689172	5.70791	4.47772	4.35805	5.36107	0.214229	5.49171	4.8868	5.24048	4.86471	4.98035	5.42678
hsa-miR-17-5p	8.64169	8.87112	9.28637	8.9086	9.03422	9.02245	9.15355	9.06336	7.60804	9.42283	8.34775	8.30518	8.99374	8.62786	8.97118	7.81879	9.91742	9.86578	9.90687	9.77041
hsa-miR-320a-3p	12.9035	13.0598	13.23	12.604	12.8611	13.1877	12.912	12.8843	12.2346	13.0341	12.8184	12.4648	12.8941	12.7238	13.0747	12.6	12.5092	12.7247	12.945	12.6357
hsa-miR-106b-5p	9.18679	9.10244	9.55393	8.67444	8.68067	9.28863	9.49238	9.19492	9.53152	9.72115	8.92469	9.34846	10.037	8.9112	9.82799	9.51846	10.5398	10.4692	10.533	10.4522
hsa-miR-1908-5p	7.83621	8.225	6.88996	7.82564	7.50166	8.3176	8.09104	7.35521	4.38961	8.522	7.39239	6.67998	7.24928	6.55408	6.54616	7.40706	6.05392	6.03085	6.33981	6.15366
hsa-miR-130a-3p	6.04412	5.77889	5.32398	4.4021	4.48711	5.94173	6.03059	5.58162	2.27413	6.85399	5.37679	6.34708	6.8228	7.03441	4.82689	2.9608	6.19275	6.26404	6.38275	6.31445
hsa-miR-3065-5p	3.72219	-0.696841	3.73902	0.777605	-0.72234	-0.0355458	-0.763824	3.25969	0.689172	2.0991	-0.731731	-0.686344	-0.471823	0.214229	1.79127	0.638877	3.86197	3.36788	3.75048	3.94838
hsa-miR-20b-3p	-0.525733	-0.696841	-0.348442	-0.807358	5.2084	-0.0355458	-0.763824	-1.13263	0.689172	-0.222829	-0.731731	-0.686344	-0.471823	0.214229	-0.53066	0.638877	0.646957	-0.53901	0.77648	1.16877
hsa-miR-34a-5p	-0.525733	-0.696841	-0.348442	4.47804	-0.72234	-0.0355458	-0.763824	-1.13263	0.689172	-0.222829	-0.731731	-0.686344	-0.471823	0.214229	-0.53066	0.638877	3.72225	3.00531	3.64155	3.19261
hsa-miR-5189-3p	-0.525733	-0.696841	1.97349	-0.807358	-0.72234	-0.0355458	-0.763824	2.3268	0.689172	-0.222829	-0.731731	-0.686344	-0.471823	0.214229	-0.53066	0.638877	3.125	2.63091	3.01352	3.04324
hsa-miR-299-3p	-0.525733	-0.696841	-0.348442	-0.807358	-0.72234	-0.0355458	-0.763824	-1.13263	0.689172	-0.222829	-0.731731	-0.686344	-0.471823	0.214229	-0.53066	0.638877	2.48346	1.96349	2.05659	2.81647
hsa-miR-3191-3p	-0.525733	-0.696841	4.69595	-0.807358	-0.72234	3.87134	-0.763824	-1.13263	0.689172	-0.222829	3.17516	-0.686344	-0.471823	0.214229	3.37623	0.638877	1.74649	1.78292	2.61298	2.81647
hsa-miR-6516-3p	-0.525733	-0.696841	-0.348442	-0.807358	-0.72234	4.71934	-0.763824	1.67473	0.689172	-0.222829	-0.731731	-0.686344	-0.471823	0.214229	-0.53066	0.638877	1.92707	0.197955	2.05659	2.81647
hsa-miR-6809-5p	-0.525733	-0.696841	-0.348442	4.6845	3.80122	-0.0355458	-0.763824	4.22492	0.689172	-0.222829	-0.731731	-0.686344	-0.471823	0.214229	-0.53066	0.638877	0.16153	0.197955	0.77648	-0.416195
hsa-miR-944	-0.525733	-0.696841	4.69595	-0.807358	4.76951	-0.0355458	-0.763824	-1.13263	0.689172	-0.222829	-0.731731	-0.686344	-0.471823	0.214229	-0.53066	0.638877	-2.1604	-2.12397	-2.03088	-2.73812
hsa-miR-3912-3p	-0.525733	-0.696841	-0.348442	4.61891	-0.72234	2.28638	-0.763824	-1.13263	0.689172	-0.222829	-0.731731	-0.686344	-0.471823	0.214229	-0.53066	0.638877	1.74649	2.51988	1.66956	1.90573
hsa-miR-937-3p	-0.525733	-0.696841	2.45891	-0.807358	-0.72234	-0.0355458	4.66244	-1.13263	0.689172	-0.222829	-0.731731	-0.686344	-0.471823	0.214229	-0.53066	0.638877	0.646957	1.04595	1.87602	0.431802
hsa-miR-18b-5p	-0.525733	-0.696841	-0.348442	4.55019	-0.72234	-0.0355458	-0.763824	2.77426	0.689172	-0.222829	-0.731731	-0.686344	-0.471823	0.214229	-0.53066	0.638877	-0.575435	1.04595	1.13905	-0.416195
hsa-miR-1255a	-0.525733	1.62509	-0.348442	-0.807358	-0.72234	-0.0355458	-0.763824	-1.13263	0.689172	-0.222829	-0.731731	-0.686344	-0.471823	0.214229	-0.53066	0.638877	3.125	1.57647	2.61298	2.47133
hsa-miR-3150a-5p	-0.525733	-0.696841	-0.348442	-0.807358	4.56306	-0.0355458	-0.763824	-1.13263	0.689172	-0.222829	-0.731731	-0.686344	-0.471823	0.214229	-0.53066	0.638877	-0.575435	1.78292	1.13905	1.5098
hsa-miR-3182	-0.525733	-0.696841	-0.348442	-0.807358	-0.72234	-0.0355458	-0.763824	-1.13263	0.689172	-0.222829	-0.731731	-0.686344	-0.471823	0.214229	-0.53066	0.638877	1.74649	2.83022	2.36144	2.54728
hsa-miR-4638-5p	-0.525733	4.58856	-0.348442	-0.807358	-0.72234	-0.0355458	-0.763824	-1.13263	0.689172	-0.222829	-0.731731	-0.686344	-0.471823	0.214229	-0.53066	0.638877	0.16153	-2.12397	0.291053	0.0692321
hsa-miR-4796-3p	-0.525733	-0.696841	4.93696	3.7162	-0.72234	-0.0355458	-0.763824	-1.13263	0.689172	-0.222829	-0.731731	-0.686344	-0.471823	0.214229	-0.53066	0.638877	0.646957	-0.53901	0.291053	-1.15316
hsa-miR-636	-0.525733	-0.696841	-0.348442	4.47804	-0.72234	-0.0355458	-0.763824	-1.13263	0.689172	-0.222829	-0.731731	-0.686344	-0.471823	0.214229	-0.53066	0.638877	-2.1604	-2.12397	-2.03088	-0.416195
hsa-miR-6738-5p	-0.525733	-0.696841	-0.348442	-0.807358	-0.72234	-0.0355458	4.52158	-1.13263	0.689172	-0.222829	-0.731731	-0.686344	-0.471823	0.214229	-0.53066	0.638877	-2.1604	-2.12397	-2.03088	-2.73812
hsa-miR-1287-5p	-0.525733	-0.696841	-0.348442	-0.807358	-0.72234	-0.0355458	-0.763824	-1.13263	0.689172	-0.222829	-0.731731	-0.686344	-0.471823	0.214229	-0.53066	0.638877	2.23192	1.04595	1.87602	2.47133
hsa-miR-193b-5p	-0.525733	-0.696841	4.04388	4.4021	-0.72234	3.13438	-0.763824	1.1893	0.689172	-0.222829	-0.731731	-0.686344	-0.471823	0.214229	-0.53066	0.638877	-2.1604	-2.12397	-2.03088	-2.73812
hsa-miR-330-5p	3.86658	-0.696841	2.45891	3.58496	-0.72234	-0.0355458	-0.763824	2.3268	0.689172	-0.222829	-0.731731	-0.686344	-0.471823	0.214229	-0.53066	0.638877	2.884	3.08548	1.87602	2.01676
hsa-miR-450a-2-3p	1.05923	-0.696841	-0.348442	-0.807358	-0.72234	-0.0355458	-0.763824	-1.13263	0.689172	-0.222829	-0.731731	-0.686344	-0.471823	0.214229	-0.53066	0.638877	2.69758	2.63091	2.72401	2.47133
hsa-miR-1908-3p	-0.525733	-0.696841	-0.348442	-0.807358	4.40694	-0.0355458	-0.763824	-1.13263	0.689172	-0.222829	-0.731731	-0.686344	-0.471823	0.214229	-0.53066	0.638877	-2.1604	-2.12397	-0.445913	-2.73812
hsa-miR-6735-5p	-0.525733	-0.696841	4.78084	-0.807358	-0.72234	-0.0355458	-0.763824	3.39093	0.689172	-0.222829	-0.731731	-0.686344	-0.471823	0.214229	-0.53066	0.638877	1.74649	0.197955	1.42856	1.5098
hsa-miR-4479	-0.525733	-0.696841	-0.348442	-0.807358	-0.72234	5.00885	-0.763824	-1.13263	0.689172	-0.222829	-0.731731	-0.686344	-0.471823	0.214229	-0.53066	0.638877	-2.1604	-2.12397	-0.445913	-2.73812
hsa-miR-6741-5p	-0.525733	-0.696841	1.23652	4.23704	-0.72234	4.35677	-0.763824	-1.13263	0.689172	-0.222829	-0.731731	-0.686344	-0.471823	0.214229	-0.53066	0.638877	1.54004	1.04595	2.36144	1.78544
hsa-miR-3682-3p	-0.525733	-0.696841	-0.348442	-0.807358	-0.72234	-0.0355458	-0.763824	3.82157	0.689172	-0.222829	-0.731731	-0.686344	-0.471823	0.214229	-0.53066	0.638877	-2.1604	-2.12397	0.291053	-1.15316
hsa-miR-4667-5p	3.86658	-0.696841	4.60575	-0.807358	-0.72234	-0.0355458	-0.763824	-1.13263	0.689172	-0.222829	-0.731731	-0.686344	-0.471823	0.214229	-0.53066	0.638877	-2.1604	0.197955	0.291053	-1.15316
hsa-miR-671-5p	4.42846	-0.696841	-0.348442	-0.807358	-0.72234	-0.0355458	-0.763824	-1.13263	0.689172	-0.222829	-0.731731	-0.686344	-0.471823	0.214229	-0.53066	0.638877	0.646957	0.683382	0.291053	1.16877
hsa-miR-3065-3p	-0.525733	-0.696841	-0.348442	-0.807358	-0.72234	-0.0355458	-0.763824	-1.13263	0.689172	-0.222829	-0.731731	-0.686344	-0.471823	0.214229	-0.53066	0.638877	1.29903	1.57647	1.42856	2.11986
hsa-miR-4473	-0.525733	-0.696841	-0.348442	-0.807358	4.13564	-0.0355458	-0.763824	-1.13263	0.689172	-0.222829	-0.731731	-0.686344	-0.471823	0.214229	-0.53066	0.638877	1.92707	1.33546	0.77648	1.16877
hsa-miR-4738-3p	4.33225	-0.696841	-0.348442	3.58496	-0.72234	-0.0355458	-0.763824	2.77426	0.689172	-0.222829	-0.731731	-0.686344	-0.471823	0.214229	-0.53066	0.638877	0.16153	1.33546	1.42856	1.5098
hsa-miR-541-3p	-0.525733	-0.696841	-0.348442	3.7162	0.862623	-0.0355458	4.09416	2.3268	0.689172	-0.222829	-0.731731	-0.686344	-0.471823	0.214229	-0.53066	0.638877	1.29903	1.04595	0.77648	0.431802
hsa-miR-580-3p	3.72219	-0.696841	-0.348442	-0.807358	-0.72234	-0.0355458	-0.763824	-1.13263	0.689172	-0.222829	-0.731731	-0.686344	-0.471823	0.214229	-0.53066	0.638877	0.646957	1.33546	1.42856	2.11986
hsa-miR-6810-5p	-0.525733	-0.696841	-0.348442	-0.807358	4.13564	-0.0355458	-0.763824	-1.13263	0.689172	-0.222829	-0.731731	-0.686344	-0.471823	0.214229	-0.53066	0.638877	-2.1604	-2.12397	0.291053	-2.73812
hsa-miR-3192-5p	-0.525733	-0.696841	-0.348442	-0.807358	-0.72234	3.42389	3.88003	3.62226	0.689172	-0.222829	-0.731731	-0.686344	-0.471823	0.214229	-0.53066	0.638877	0.646957	0.683382	-0.445913	-2.73812
hsa-miR-4636	-0.525733	-0.696841	-0.348442	-0.807358	-0.72234	-0.0355458	3.99106	-1.13263	0.689172	-0.222829	-0.731731	-0.686344	-0.471823	0.214229	-0.53066	0.638877	-2.1604	-2.12397	-0.445913	-2.73812
hsa-miR-483-3p	-0.525733	-0.696841	4.40645	2	-0.72234	4.21238	3.75974	1.67473	5.33303	2.9471	-0.731731	-0.686344	3.43507	0.214229	3.37623	0.638877	-2.1604	-2.12397	-2.03088	-2.73812
hsa-miR-494-5p	-0.525733	-0.696841	-0.348442	3.94753	-0.72234	-0.0355458	-0.763824	-1.13263	0.689172	-0.222829	-0.731731	-0.686344	-0.471823	0.214229	-0.53066	0.638877	-2.1604	-0.53901	0.291053	0.0692321
hsa-miR-548a-5p	-0.525733	-0.696841	-0.348442	3.94753	-0.72234	-0.0355458	-0.763824	-1.13263	0.689172	-0.222829	-0.731731	-0.686344	-0.471823	0.214229	-0.53066	0.638877	0.16153	-2.12397	-2.03088	0.721309
hsa-miR-6847-5p	-0.525733	4.05805	-0.348442	-0.807358	-0.72234	-0.0355458	-0.763824	3.25969	0.689172	-0.222829	-0.731731	-0.686344	-0.471823	0.214229	-0.53066	0.638877	0.16153	-2.12397	0.291053	-2.73812
hsa-miR-183-3p	2.28162	-0.696841	-0.348442	3.8365	-0.72234	-0.0355458	-0.763824	-1.13263	0.689172	-0.222829	-0.731731	-0.686344	-0.471823	0.214229	-0.53066	0.638877	-0.575435	-2.12397	-0.445913	-2.73812
hsa-miR-2277-5p	-0.525733	-0.696841	-0.348442	3.8365	-0.72234	-0.0355458	-0.763824	-1.13263	0.689172	-0.222829	-0.731731	-0.686344	-0.471823	0.214229	-0.53066	0.638877	1.92707	1.33546	0.291053	0.431802
hsa-miR-3942-3p	-0.525733	-0.696841	-0.348442	3.8365	-0.72234	-0.0355458	-0.763824	-1.13263	0.689172	-0.222829	-0.731731	-0.686344	-0.471823	0.214229	-0.53066	0.638877	-2.1604	-2.12397	-0.445913	-2.73812
hsa-miR-4723-5p	-0.525733	-0.696841	-0.348442	-0.807358	-0.72234	4.60831	-0.763824	0.452334	0.689172	-0.222829	-0.731731	-0.686344	-0.471823	0.214229	-0.53066	0.638877	-2.1604	-2.12397	-2.03088	-2.73812
hsa-miR-4772-5p	-0.525733	-0.696841	-0.348442	-0.807358	-0.72234	-0.0355458	-0.763824	3.51123	0.689172	-0.222829	-0.731731	-0.686344	-0.471823	0.214229	-0.53066	0.638877	-2.1604	-2.12397	-2.03088	-2.73812
hsa-miR-627-5p	4.11812	-0.696841	-0.348442	-0.807358	-0.72234	-0.0355458	-0.763824	3.25969	0.689172	-0.222829	-0.731731	-0.686344	-0.471823	0.214229	-0.53066	0.638877	-2.1604	-0.53901	-2.03088	-0.416195
hsa-miR-6787-3p	-0.525733	-0.696841	-0.348442	-0.807358	-0.72234	-0.0355458	3.88003	-1.13263	0.689172	-0.222829	-0.731731	-0.686344	-0.471823	0.214229	-0.53066	0.638877	0.16153	-0.53901	-0.445913	0.0692321
hsa-miR-6842-5p	-0.525733	-0.696841	-0.348442	0.777605	-0.72234	3.13438	-0.763824	-1.13263	0.689172	-0.222829	3.91213	-0.686344	-0.471823	0.214229	4.1132	0.638877	-0.575435	-0.53901	-0.445913	-2.73812
hsa-miR-181d-3p	-0.525733	-0.696841	-0.348442	-0.807358	-0.72234	-0.0355458	3.75974	-1.13263	0.689172	-0.222829	-0.731731	-0.686344	-0.471823	0.214229	-0.53066	0.638877	-2.1604	-0.53901	-2.03088	-2.73812
hsa-miR-5004-5p	-0.525733	3.82672	-0.348442	-0.807358	-0.72234	-0.0355458	-0.763824	-1.13263	0.689172	-0.222829	-0.731731	-0.686344	-0.471823	0.214229	-0.53066	0.638877	-0.575435	-0.53901	0.291053	-2.73812
hsa-miR-589-3p	-0.525733	3.82672	-0.348442	-0.807358	-0.72234	-0.0355458	-0.763824	3.25969	0.689172	-0.222829	-0.731731	-0.686344	-0.471823	0.214229	-0.53066	0.638877	1.54004	2.12395	1.42856	1.34934
hsa-miR-590-5p	-0.525733	-0.696841	-0.348442	-0.807358	-0.72234	-0.0355458	-0.763824	-1.13263	0.689172	-0.222829	-0.731731	-0.686344	-0.471823	0.214229	-0.53066	0.638877	2.36316	1.57647	1.87602	1.34934
hsa-miR-659-5p	-0.525733	-0.696841	-0.348442	-0.807358	-0.72234	-0.0355458	3.75974	-1.13263	0.689172	-0.222829	-0.731731	-0.686344	-0.471823	0.214229	-0.53066	0.638877	1.29903	0.683382	0.291053	0.431802
hsa-miR-6766-5p	-0.525733	-0.696841	-0.348442	-0.807358	-0.72234	-0.0355458	3.75974	2.0373	0.689172	-0.222829	-0.731731	-0.686344	-0.471823	0.214229	-0.53066	0.638877	-2.1604	-2.12397	-0.445913	-2.73812
hsa-miR-6855-5p	-0.525733	-0.696841	-0.348442	-0.807358	-0.72234	-0.0355458	3.75974	-1.13263	0.689172	-0.222829	-0.731731	-0.686344	-0.471823	0.214229	-0.53066	0.638877	0.16153	1.04595	-2.03088	-1.15316
hsa-miR-139-5p	9.34617	9.43373	9.82523	9.42985	9.74016	9.51328	9.76463	9.52826	10.4949	9.67653	9.01814	9.41563	10.2839	9.96074	9.99584	9.2425	10.2106	10.2546	10.2953	10.2093
hsa-miR-331-5p	4.68372	3.39062	4.17512	3.2801	5.00558	4.60831	-0.763824	2.95483	0.689172	2.9471	-0.731731	4.59906	4.17203	0.214229	3.37623	0.638877	3.86197	3.75867	3.69705	3.3704
hsa-let-7d-5p	14.5809	14.7268	14.4146	14.4682	14.445	14.6947	14.6583	14.5057	14.6705	14.6051	14.0269	13.7642	14.1016	14.3354	14.8043	14.7234	14.1704	14.3165	14.6434	14.2694
hsa-miR-3617-5p	4.33225	-0.696841	-0.348442	-0.807358	-0.72234	3.13438	-0.763824	-1.13263	3.0111	-0.222829	2.96871	0.898619	2.98761	0.214229	3.71727	0.638877	2.884	3.43062	2.72401	2.68814
hsa-miR-27a-5p	3.38116	-0.696841	3.89949	-0.807358	4.83225	-0.0355458	-0.763824	-1.13263	0.689172	-0.222829	2.96871	-0.686344	-0.471823	0.214229	3.37623	0.638877	2.08753	1.57647	2.21705	1.34934
hsa-miR-424-5p	5.66409	6.19798	5.32398	5.63559	5.00558	5.63688	6.31299	5.58162	6.24376	5.13472	3.79183	6.30234	5.55054	5.76882	5.40008	5.76816	6.66297	6.32311	6.2499	6.39887
hsa-miR-584-5p	11.1159	11.4665	11.6624	11.1311	11.3628	11.4131	11.4008	11.6065	10.9826	11.3541	11.2833	10.9661	11.2984	11.1219	11.6213	11.5644	11.7364	11.9042	11.9281	11.9825
hsa-miR-99a-5p	7.58801	7.67385	8.08201	7.14101	6.41721	7.5267	7.63278	7.281	7.7226	7.9521	7.66487	7.39581	8.35154	6.98241	7.7408	8.68873	7.50671	7.72308	7.60394	7.86458
hsa-miR-99b-5p	11.0672	10.9681	10.9456	11.3503	11.2596	11.1123	10.9696	11.0881	10.5611	10.7566	10.6686	10.2138	10.6321	10.9103	10.8633	10.825	10.5842	10.5999	10.492	10.7755
hsa-miR-543	8.78033	8.85583	9.14141	9.04907	8.92692	9.19568	8.78884	9.30096	8.93235	9.38265	8.90308	8.79546	9.54916	8.71008	9.62289	9.1973	9.53961	9.5131	9.5898	9.44396
hsa-miR-18a-5p	8.39015	8.57695	8.40978	8.74146	7.96766	8.61191	8.4086	8.23588	8.10702	8.15655	7.85698	8.471	7.49972	8.42855	9.01816	8.73163	8.5357	8.51175	8.66696	8.63529
hsa-miR-3140-3p	3.99783	-0.696841	1.97349	-0.807358	-0.72234	-0.0355458	-0.763824	2.0373	0.689172	-0.222829	2.43819	-0.686344	-0.471823	0.214229	-0.53066	4.09831	1.74649	2.26834	2.61298	1.16877
hsa-miR-23b-3p	12.1438	12.0351	12.1576	12.2152	12.1551	12.2298	12.173	12.1149	12.1965	12.2136	11.8018	11.2403	11.602	12.2363	12.1953	12.5142	12.5498	12.5034	12.5175	12.5852
hsa-miR-30c-5p	9.88472	10.0821	10.3372	10.004	10.3173	10.0346	9.94784	10.0956	10.1049	9.98296	10.2982	9.7156	10.0914	10.4822	10.215	10.412	9.90199	9.76515	9.52419	9.70041
hsa-miR-30b-5p	11.0858	11.1793	11.2351	10.684	10.9655	11.2734	11.0269	11.0941	10.9941	10.8968	10.909	10.8658	10.9953	11.5025	11.1028	11.2059	10.6888	10.5978	10.5534	10.6893
hsa-miR-224-5p	10.5769	10.581	11.2228	10.5507	10.59	10.8139	10.7484	10.6193	10.429	10.5853	10.3484	10.2931	10.5922	11.1604	10.4813	10.6119	10.49	10.5982	10.6732	10.5064
hsa-miR-339-3p	8.2784	8.2486	7.96897	8.02236	8.82648	8.15921	7.74	8.50942	6.95596	7.88046	7.60366	8.03133	8.31281	7.66544	7.97317	7.71569	7.8744	7.98063	7.89542	8.07004
hsa-miR-1296-5p	2.28162	3.55109	-0.348442	-0.807358	-0.72234	-0.0355458	-0.763824	2.0373	0.689172	-0.222829	0.853231	3.95751	4.57257	1.79919	-0.53066	0.638877	-2.1604	1.04595	0.291053	-1.15316
hsa-miR-500a-3p	3.56173	6.95421	6.68498	6.13516	4.89237	5.24986	3.88003	5.27676	6.57182	-0.222829	5.86818	5.09502	5.30954	4.12112	5.02393	4.09831	5.11573	4.47594	4.98035	4.99659
hsa-miR-10b-5p	8.20559	8.54395	8.70955	9.10703	7.45259	7.22184	7.73203	7.93077	9.18503	7.85932	8.20196	7.71026	8.38305	9.33057	8.18015	8.30421	2.59449	3.43062	2.49269	2.39116
hsa-miR-376c-3p	7.47989	6.48307	6.81143	6.03813	6.89971	7.67181	7.27509	7.06213	6.7977	7.82702	6.3663	7.93204	8.11689	7.29104	7.614	7.17804	7.91775	7.7934	7.85635	7.92276
hsa-miR-377-3p	2.28162	-0.696841	-0.348442	-0.807358	-0.72234	3.42389	-0.763824	-1.13263	0.689172	-0.222829	-0.731731	1.63558	-0.471823	0.214229	2.2767	0.638877	2.69758	2.73401	2.72401	1.90573
hsa-miR-374a-3p	7.88789	7.75024	8.1394	7.25334	7.12941	7.43206	7.62419	8.17343	7.55954	7.48453	8.30444	8.17474	8.5753	8.10297	8.1453	7.98761	8.87646	8.95084	8.69279	9.03213
hsa-miR-92a-1-5p	5.74105	0.888122	6.0945	4.47804	6.76148	3.66489	-0.763824	5.49673	5.89863	3.47761	5.04963	-0.686344	4.05174	0.214229	5.30223	5.49686	3.90569	2.63091	4.41207	3.70482
hsa-miR-424-3p	6.04412	6.37997	6.57042	5.7625	5.93587	6.19327	6.94353	7.03228	6.04672	6.64754	5.60812	6.23252	6.5394	6.55408	6.58828	6.3113	6.35135	6.29809	6.65912	6.40908
hsa-miR-128-1-5p	3.38116	3.21005	-0.348442	0.777605	-0.72234	-0.0355458	-0.763824	2.95483	0.689172	-0.222829	3.66059	4.17164	5.36107	0.214229	-0.53066	4.72634	2.48346	2.26834	2.72401	2.47133
hsa-miR-3605-3p	5.25563	4.51261	4.29541	3.09953	5.68705	5.09374	4.85089	4.29364	4.9371	2.9471	4.02316	5.14655	4.28306	4.46216	3.16978	6.66124	3.81688	4.38382	3.64155	4.00334
hsa-miR-370-3p	7.90472	8.19494	7.63455	8.6865	8.04915	8.23592	8.05954	8.01966	8.35451	7.29287	6.81516	7.72728	8.27301	7.52711	8.17324	7.75782	8.79162	8.87954	8.90944	9.01217
hsa-miR-320b	8.04791	7.17968	8.32751	8.31418	7.60409	7.791	7.77145	6.31858	8.38266	8.19924	7.55829	7.52798	8.27301	8.71008	7.67391	8.57551	5.46165	5.78892	6.14405	5.88026
hsa-miR-29a-3p	9.86336	10.0572	9.72971	9.17135	9.48101	9.76697	9.953	9.83099	9.28536	9.6429	9.89854	9.93479	10.2277	9.48336	10.2066	10.4153	10.4073	10.3311	10.322	10.4998
hsa-miR-142-3p	10.4523	10.4318	10.3615	10.1877	10.2784	10.6727	10.5059	10.5803	9.90592	10.6712	10.1638	9.92929	9.93012	10.6767	10.8951	10.7487	12.1538	11.9929	11.9143	11.9986
hsa-miR-361-3p	8.00174	7.69976	8.03958	7.91032	7.586	8.26366	7.94008	7.95748	7.31853	7.69006	7.83432	7.33046	7.23554	8.53164	7.79577	8.23133	7.45615	7.44778	7.65036	7.52515
hsa-miR-345-5p	6.24245	5.64301	5.5342	6.50553	5.1603	2.77181	3.14307	5.52558	6.71154	5.61006	4.76012	4.44294	6.12809	5.64049	4.22423	7.17804	4.91642	4.97406	5.06716	5.18669
hsa-miR-30c-2-3p	-0.525733	3.39062	-0.348442	-0.807358	3.80122	-0.0355458	-0.763824	-1.13263	0.689172	2.0991	-0.731731	-0.686344	-0.471823	0.214229	2.63927	0.638877	2.7938	1.04595	2.05659	2.21607
hsa-miR-3939	-0.525733	-0.696841	-0.348442	-0.807358	-0.72234	-0.0355458	-0.763824	-1.13263	0.689172	-0.222829	3.5162	-0.686344	-0.471823	5.34351	-0.53066	0.638877	-2.1604	0.197955	-2.03088	0.721309
hsa-miR-6514-5p	-0.525733	2.47308	1.97349	2.65207	4.40694	-0.0355458	3.75974	3.25969	0.689172	-0.222829	2.43819	-0.686344	-0.471823	0.214229	3.5568	0.638877	1.74649	1.96349	2.21705	2.21607
hsa-miR-3120-3p	3.72219	3.82672	-0.348442	-0.807358	-0.72234	-0.0355458	-0.763824	3.39093	0.689172	-0.222829	5.41802	-0.686344	5.08277	0.214229	1.0543	0.638877	-2.1604	-2.12397	-2.03088	-2.73812
hsa-miR-5588-5p	-0.525733	-0.696841	-0.348442	-0.807358	-0.72234	-0.0355458	-0.763824	-1.13263	0.689172	-0.222829	-0.731731	3.56158	4.81358	0.214229	-0.53066	0.638877	1.00953	1.04595	0.77648	0.0692321
hsa-miR-939-5p	3.72219	-0.696841	-0.348442	-0.807358	5.05902	-0.0355458	-0.763824	2.0373	0.689172	-0.222829	-0.731731	2.77309	-0.471823	0.214229	3.9929	0.638877	0.646957	0.197955	0.291053	-2.73812
hsa-miR-96-5p	2.9337	2.11051	-0.348442	3.09953	-0.72234	5.57916	-0.763824	-1.13263	0.689172	3.2366	-0.731731	-0.686344	-0.471823	0.214229	3.9929	0.638877	-2.1604	-0.53901	0.291053	-2.73812
hsa-miR-3143	4.68372	1.62509	3.11099	-0.807358	-0.72234	-0.0355458	-0.763824	4.35923	0.689172	2.58453	-0.731731	4.98608	4.05174	0.214229	2.92877	2.22384	3.56752	3.23358	2.72401	3.19261
hsa-miR-30a-3p	5.95	4.34755	5.91834	5.21501	3.36512	-0.0355458	5.61122	5.52558	3.49653	1.36213	5.04963	5.58044	4.73763	3.67366	3.9929	5.03119	5.46165	5.52708	5.24525	4.99659
hsa-miR-29b-3p	4.96612	4.66071	3.89949	4.23704	4.70393	4.21238	2.93662	2.77426	0.689172	4.53206	4.02316	3.83722	5.2561	5.42368	-0.53066	4.8868	3.81688	3.85331	3.46098	3.92009
hsa-miR-499a-5p	-0.525733	2.76259	3.11099	-0.807358	-0.72234	3.66489	-0.763824	-1.13263	0.689172	3.68406	-0.731731	5.14655	2.6981	3.91467	3.5568	0.638877	2.884	2.73401	3.01352	3.14452
hsa-miR-323b-5p	-0.525733	-0.696841	-0.348442	-0.807358	-0.72234	-0.0355458	-0.763824	-1.13263	0.689172	-0.222829	3.66059	-0.686344	-0.471823	0.214229	-0.53066	6.25359	1.29903	1.33546	0.77648	-0.416195
hsa-miR-196b-5p	4.11812	6.57928	6.06095	2.89308	4.23186	4.91865	5.426	5.98631	3.49653	5.50509	3.17516	2.77309	5.50546	4.85809	5.97714	0.638877	5.71612	5.61074	5.66261	5.36516
hsa-miR-4433b-3p	-0.525733	5.45291	5.32398	4.86507	4.70393	4.82244	4.59373	4.79811	7.50935	5.50509	4.47772	-0.686344	6.26964	6.09687	5.84438	0.638877	7.26377	7.54668	7.83795	7.13378
hsa-miR-200c-3p	7.39908	7.77483	8.34853	8.10254	8.82262	7.87734	7.93314	7.0423	6.04672	7.36963	7.28508	7.43778	7.23554	8.01513	7.13468	7.79875	7.46714	7.76325	7.63268	7.77462
hsa-miR-6819-3p	2.28162	3.21005	-0.348442	2.36257	3.52559	-0.0355458	-0.763824	3.39093	0.689172	-0.222829	3.35573	-0.686344	-0.471823	5.57178	-0.53066	0.638877	2.59449	2.39959	2.61298	1.78544
hsa-miR-30a-5p	7.0816	5.87301	7.05244	5.93411	7.43248	6.85927	7.26408	6.42961	7.02902	7.07179	6.75208	6.57104	6.91188	7.45263	6.50276	8.65569	6.71919	6.62086	6.4408	6.51218
hsa-miR-299-5p	2.28162	-0.696841	-0.348442	-0.807358	-0.72234	4.05192	-0.763824	1.67473	0.689172	3.47761	-0.731731	-0.686344	-0.471823	0.214229	4.51373	0.638877	3.39419	3.54845	3.01352	3.86179
hsa-miR-190b-5p	3.38116	3.0036	-0.348442	-0.807358	-0.72234	5.32201	-0.763824	2.77426	0.689172	3.47761	-0.731731	-0.686344	-0.471823	0.214229	4.51373	0.638877	1.74649	2.39959	1.42856	0.962317
hsa-miR-20a-3p	-0.525733	-0.696841	-0.348442	-0.807358	-0.72234	-0.0355458	-0.763824	-1.13263	0.689172	-0.222829	2.43819	-0.686344	-0.471823	4.73779	-0.53066	0.638877	1.74649	1.78292	1.66956	2.11986
hsa-miR-371b-5p	-0.525733	-0.696841	-0.348442	-0.807358	-0.72234	2.77181	-0.763824	-1.13263	0.689172	-0.222829	2.7277	-0.686344	-0.471823	5.07221	-0.53066	0.638877	-2.1604	-0.53901	-0.445913	-2.73812
hsa-miR-377-5p	3.99783	3.0036	-0.348442	-0.807358	-0.72234	1.54942	3.32364	-1.13263	0.689172	3.2366	-0.731731	2.12101	-0.471823	0.214229	1.79127	5.99643	3.45431	3.94212	3.01352	3.89123
hsa-miR-744-5p	9.21067	9.61718	9.44109	9.08897	9.53623	9.62445	9.03869	9.04105	8.25141	9.65829	8.61921	8.87781	8.61829	9.14792	10.2049	9.70766	9.25164	9.3932	9.56018	9.38244
hsa-miR-16-2-3p	6.18851	6.66948	6.88996	6.29067	5.84752	6.07298	6.5849	6.97066	4.38961	7.07179	5.77606	7.07521	7.13551	6.28032	6.36416	6.8287	6.46531	6.70575	6.36573	6.24202
hsa-miR-548n	-0.525733	-0.696841	-0.348442	-0.807358	-0.72234	-0.0355458	-0.763824	3.51123	4.1486	-0.222829	-0.731731	-0.686344	4.48237	0.214229	-0.53066	0.638877	2.08753	2.39959	0.77648	1.34934
hsa-miR-200b-3p	5.30716	3.69548	4.40645	4.32193	5.93587	1.54942	5.06907	5.68755	4.1486	4.82157	4.76012	5.24439	5.2006	4.96912	6.28952	4.8868	6.29493	6.29809	6.18344	6.32527
hsa-miR-6741-3p	2.28162	3.0036	3.55845	2.65207	-0.72234	-0.0355458	3.4841	3.1153	3.8591	-0.222829	3.91213	-0.686344	4.17203	0.214229	4.22423	0.638877	2.48346	2.73401	3.32668	3.04324
hsa-miR-412-5p	-0.525733	4.43244	5.91834	2.36257	5.58144	5.39072	4.79076	4.79811	0.689172	3.47761	5.77606	-0.686344	5.50546	0.214229	5.30223	0.638877	5.92175	5.91495	5.96348	5.85059
hsa-miR-502-3p	5.45155	5.93252	6.49705	5.38247	3.52559	6.07298	3.4841	4.9759	3.0111	5.79954	5.53506	5.1963	7.12063	4.60655	5.19726	5.03119	5.32342	5.62422	5.53137	5.59727
hsa-miR-369-5p	6.39313	6.61604	6.96444	5.79255	6.33294	6.44019	7.07538	5.49673	5.08149	5.79954	6.08845	4.86824	5.59427	7.03441	6.15584	5.49686	6.59115	6.6866	6.86091	6.8107
hsa-miR-152-3p	4.96612	6.54156	5.91834	5.16992	4.63521	5.17391	6.5308	3.62226	0.689172	6.67199	4.76012	7.00714	6.15753	6.32275	4.42354	4.72634	6.77329	6.6541	6.52755	6.67339
hsa-miR-330-3p	6.01343	7.15491	6.70684	6.48726	6.92871	7.34816	6.91566	7.51483	4.38961	6.51864	7.29617	6.60828	6.09803	6.84359	7.27024	7.17804	7.05635	7.17752	7.11123	6.99489
hsa-miR-431-5p	7.88789	8.50528	7.51574	8.60838	7.34912	8.00337	7.94008	8.19155	6.3616	8.24885	7.53036	7.76898	7.7618	7.77647	8.78901	8.20112	8.86405	8.79265	9.02915	8.90348
hsa-miR-26a-2-3p	4.75967	3.82672	4.40645	1.51457	-0.72234	4.05192	3.88003	3.39093	0.689172	3.47761	-0.731731	4.80551	2.33553	0.214229	3.9929	4.33932	4.43952	4.35176	3.69705	4.44179
hsa-miR-532-5p	5.88366	6.40119	6.90895	5.7318	7.14185	7.44827	6.95727	7.4784	6.95596	7.57807	6.9336	7.12744	7.90756	7.66544	8.31796	7.40706	7.55213	7.73245	7.55221	7.65955
hsa-miR-210-3p	-0.525733	-0.696841	4.86101	-0.807358	-0.72234	5.09374	-0.763824	3.51123	0.689172	-0.222829	2.43819	-0.686344	4.65746	0.214229	-0.53066	0.638877	2.36316	1.04595	1.66956	2.11986
hsa-miR-556-5p	5.405	5.28044	2.45891	5.79255	5.34375	5.63688	0.821138	5.80989	6.3616	-0.222829	5.10116	6.05512	6.39854	4.96912	5.73613	2.9608	6.13881	5.82439	5.78291	5.90934
hsa-miR-3074-3p	-0.525733	-0.696841	-0.348442	-0.807358	-0.72234	-0.0355458	-0.763824	-1.13263	0.689172	-0.222829	-0.731731	2.12101	-0.471823	0.214229	4.32732	0.638877	2.08753	1.78292	1.66956	2.30627
hsa-miR-4677-3p	1.05923	2.11051	-0.348442	-0.807358	-0.72234	4.35677	-0.763824	3.72535	0.689172	3.47761	2.7277	-0.686344	-0.471823	6.04712	2.92877	0.638877	3.51203	3.70892	3.17858	2.9898
hsa-miR-339-5p	8.7293	8.69333	8.81898	8.74915	8.32478	8.9503	8.68945	8.86596	8.42388	8.64445	8.58794	8.44551	9.09613	9.23937	9.28792	9.4686	7.22546	7.29599	7.2888	7.33736
hsa-miR-590-3p	2.9337	5.64301	3.73902	3.44057	6.33294	5.09374	3.75974	6.12476	0.689172	5.967	6.8457	5.65351	6.68805	5.16843	4.59862	5.76816	6.55728	6.50902	6.54277	6.65205
hsa-miR-23b-5p	5.95	5.71255	6.94618	4.92056	4.23186	6.07298	5.64557	5.78624	0.689172	4.16949	4.88298	4.44294	5.757	6.44305	4.42354	0.638877	5.57431	5.94749	5.53137	5.58831
hsa-miR-203a-3p	8.24576	6.17352	12.9446	9.07681	12.1685	7.49584	7.58932	5.66179	9.02456	9.03691	7.67341	7.70167	10.0741	9.22266	7.55149	9.686	1.54004	1.57647	1.87602	2.11986
hsa-miR-4742-5p	3.38116	0.888122	1.97349	-0.807358	3.92152	4.82244	-0.763824	3.1153	0.689172	-0.222829	-0.731731	-0.686344	-0.471823	2.53616	-0.53066	0.638877	1.74649	2.39959	1.87602	2.01676
hsa-miR-431-3p	-0.525733	-0.696841	-0.348442	-0.807358	-0.72234	-0.0355458	-0.763824	-1.13263	0.689172	-0.222829	-0.731731	-0.686344	-0.471823	0.214229	1.79127	0.638877	1.92707	0.197955	2.21705	1.90573
hsa-miR-1277-3p	3.17471	4.85775	4.60575	4.80735	0.862623	3.87134	-0.763824	4.84465	4.77663	5.79954	4.76012	3.22055	5.41082	4.73779	5.77312	5.76816	5.47623	5.24235	5.26375	5.80491
hsa-miR-421	7.75504	7.83064	8.06519	7.79627	7.70811	6.95314	7.59812	7.59869	5.64337	7.17805	7.98595	8.0652	7.47654	8.17423	8.35504	8.09009	7.98043	8.18323	8.20155	8.12064
hsa-miR-181b-3p	-0.525733	2.47308	-0.348442	-0.807358	2.73709	-0.0355458	2.93662	2.3268	0.689172	3.86463	-0.731731	-0.686344	-0.471823	4.46216	-0.53066	2.9608	3.04906	2.12395	1.87602	3.56566
hsa-miR-381-3p	5.66409	5.64301	4.93696	6.41181	5.30003	6.47225	6.2696	5.90079	0.689172	5.61006	5.53506	4.59906	5.83196	6.40405	6.95316	0.638877	6.22762	6.17524	5.86999	6.16576
hsa-miR-1288-3p	-0.525733	-0.696841	-0.348442	-0.807358	-0.72234	-0.0355458	-0.763824	-1.13263	0.689172	-0.222829	-0.731731	1.63558	4.48237	0.214229	-0.53066	0.638877	-2.1604	1.04595	-2.03088	1.34934
hsa-miR-130b-3p	6.73165	6.31439	6.0945	5.7625	5.68705	5.98682	7.17281	5.90079	0.689172	7.27702	6.3663	7.47856	5.83196	6.72202	6.0085	6.70497	6.00451	5.97931	6.19313	6.0201
hsa-miR-20a-5p	9.5417	9.6419	9.7847	9.2384	9.3901	10.2041	9.34601	9.36423	9.03347	9.41922	9.16763	9.04328	9.91296	9.72004	10.1879	10.341	10.69	10.5715	10.7015	10.5526
hsa-miR-17-3p	-0.525733	4.51261	-0.348442	-0.807358	-0.72234	-0.0355458	4.66244	4.48208	0.689172	1.36213	2.43819	-0.686344	4.73763	0.214229	-0.53066	2.9608	3.45431	3.70892	4.37852	4.2731
hsa-miR-3615	3.56173	2.47308	4.93696	-0.807358	-0.72234	-0.0355458	3.14307	1.67473	0.689172	-0.222829	2.7277	2.12101	4.05174	4.73779	-0.53066	0.638877	2.48346	1.57647	1.13905	2.87659
hsa-miR-454-3p	6.92548	7.21605	8.32044	6.46877	7.50166	7.18362	6.31299	7.42579	5.21273	7.16088	6.79965	6.86055	6.72785	8.46689	7.10597	7.32538	7.48165	7.61918	7.64684	7.52983
hsa-miR-4435	3.56173	-0.696841	-0.348442	3.44057	-0.72234	-0.0355458	4.59373	-1.13263	0.689172	-0.222829	3.17516	-0.686344	-0.471823	4.12112	2.2767	0.638877	2.36316	2.26834	1.42856	2.39116
hsa-miR-503-5p	6.24245	5.90307	6.15935	6.87212	4.23186	6.33949	5.89439	6.16199	6.04672	5.70791	6.13863	5.09502	6.92906	7.13309	6.06925	6.66124	7.04173	7.22254	6.94926	7.15214
hsa-miR-548a-3p	-0.525733	2.11051	-0.348442	2	-0.72234	-0.0355458	-0.763824	2.3268	3.8591	-0.222829	-0.731731	-0.686344	-0.471823	0.214229	2.63927	3.8088	3.33146	2.26834	1.87602	2.54728
hsa-miR-605-3p	4.33225	1.62509	2.45891	-0.807358	-0.72234	3.87134	1.5581	4.70026	0.689172	4.73137	0.853231	4.80551	4.28306	0.214229	5.30223	5.28273	4.97915	4.10485	4.27291	4.64558
hsa-miR-5187-5p	5.14669	5.13605	5.5823	5.49642	3.36512	5.24986	-0.763824	4.88974	0.689172	3.68406	4.62582	-0.686344	-0.471823	4.60655	4.22423	4.09831	2.59449	2.92042	2.21705	1.34934
hsa-miR-4433a-5p	-0.525733	-0.696841	4.78084	-0.807358	-0.72234	-0.0355458	-0.763824	2.0373	0.689172	-0.222829	-0.731731	-0.686344	-0.471823	0.214229	2.92877	0.638877	5.6405	5.76477	6.02982	5.4762
hsa-miR-3064-5p	-0.525733	-0.696841	1.23652	3.94753	-0.72234	-0.0355458	-0.763824	2.3268	0.689172	-0.222829	-0.731731	-0.686344	-0.471823	0.214229	2.92877	0.638877	3.33146	2.83022	2.36144	2.01676
hsa-miR-19b-3p	9.12352	8.72312	8.54334	8.08443	8.52321	9.4341	9.30361	8.65364	8.41027	8.65062	8.66701	8.20544	9.46629	9.71208	9.39564	9.66402	9.39946	9.3421	9.40427	9.33166
hsa-miR-144-5p	7.78261	7.62057	8.70413	7.22055	7.22603	8.92156	8.04675	7.90903	9.24759	6.22011	7.16914	7.25029	9.5712	8.57617	7.41771	8.63323	5.46165	5.18891	5.20753	5.386
hsa-miR-32-5p	3.86658	3.21005	4.69595	4.32193	5.46749	5.69237	5.97764	5.80989	5.33303	5.06257	3.35573	5.14655	5.67792	5.70608	6.41186	5.49686	5.66615	5.87038	6.01897	6.2534
hsa-miR-374c-5p	3.72219	-0.696841	-0.348442	-0.807358	-0.72234	-0.0355458	-0.763824	-1.13263	0.689172	1.36213	-0.731731	-0.686344	-0.471823	0.214229	4.67879	0.638877	-2.1604	1.78292	-0.445913	0.962317
hsa-miR-25-5p	2.28162	-0.696841	3.352	3.7162	-0.72234	5.09374	-0.763824	2.95483	0.689172	-0.222829	-0.731731	-0.686344	-0.471823	3.91467	-0.53066	0.638877	-0.575435	-0.53901	-0.445913	0.431802
hsa-miR-493-3p	6.16077	5.32553	6.57042	6.48726	6.24344	7.20286	6.76756	5.94419	7.45736	4.90645	6.46794	5.29094	7.47654	6.84359	6.68851	7.6501	7.72682	7.75714	7.72568	7.72438
hsa-miR-628-3p	5.70309	6.66948	5.43292	6.52356	4.23186	7.0834	6.84351	6.33498	4.77663	5.84326	5.98251	6.13384	6.64712	7.31226	6.23752	7.08182	6.20155	6.1568	6.37427	6.39373
hsa-miR-185-3p	3.38116	5.45291	5.20615	4.74723	6.35448	5.00885	6.10654	6.2161	2.27413	5.33176	5.64331	4.98608	6.84106	4.85809	5.73613	5.39376	5.91106	5.82439	5.89394	5.74166
hsa-miR-1197	-0.525733	-0.696841	-0.348442	-0.807358	-0.72234	-0.0355458	3.88003	2.56781	0.689172	-0.222829	-0.731731	-0.686344	3.43507	0.214229	-0.53066	0.638877	3.125	3.54845	2.72401	3.09477
hsa-miR-6513-3p	1.79619	4.85775	1.97349	-0.807358	4.03255	2.77181	-0.763824	-1.13263	0.689172	-0.222829	-0.731731	-0.686344	3.43507	0.214229	-0.53066	0.638877	2.36316	2.51988	2.05659	2.21607
hsa-miR-301a-3p	-0.525733	3.94702	3.55845	4.32193	2.73709	-0.0355458	3.88003	-1.13263	5.81846	3.86463	-0.731731	4.52311	4.17203	5.07221	3.5568	5.39376	4.10639	4.17981	3.89986	4.40143
hsa-miR-548e-3p	6.21573	5.41168	6.33806	5.93411	0.862623	5.00885	4.52158	6.41427	2.27413	5.75445	5.57205	6.34708	6.74735	6.04712	6.28952	5.68327	6.30313	6.28117	6.33107	6.25906
hsa-miR-671-3p	5.25563	4.91787	4.29541	4.74723	3.66998	2.28638	4.52158	4.15277	0.689172	2.58453	3.17516	2.12101	4.65746	4.30169	-0.53066	5.03119	4.43952	4.06585	4.11887	3.4907
hsa-miR-455-3p	-0.525733	4.51261	-0.348442	-0.807358	-0.72234	-0.0355458	-0.763824	-1.13263	0.689172	-0.222829	-0.731731	-0.686344	-0.471823	0.214229	3.5568	0.638877	-2.1604	-2.12397	-2.03088	-2.73812
hsa-miR-193a-5p	6.04412	4.25736	5.88038	5.98706	6.59054	5.39072	5.11882	3.72535	0.689172	5.26902	5.10116	5.37975	5.2006	6.2366	4.59862	5.39376	2.48346	2.39959	3.17858	1.5098
hsa-miR-378a-3p	6.16077	6.72101	6.72837	6.82927	7.06556	6.75887	6.03059	6.76824	6.41709	5.06257	6.2795	4.86824	7.39236	6.9557	6.06925	7.20873	7.38457	7.40155	7.52179	7.50862
hsa-miR-139-3p	5.66409	6.19798	7.05244	6.43105	7.22603	5.89519	5.89439	5.80989	3.49653	6.18656	5.15091	5.4634	5.59427	6.2366	7.00072	6.47177	6.45799	6.4113	6.51216	6.46889
hsa-miR-26b-3p	-0.525733	-0.696841	2.82148	3.58496	3.36512	-0.0355458	-0.763824	4.15277	0.689172	-0.222829	-0.731731	-0.686344	-0.471823	0.214229	3.71727	0.638877	3.04906	2.73401	2.61298	2.11986
hsa-miR-5189-5p	3.86658	3.69548	5.37948	4.05062	3.80122	-0.0355458	-0.763824	2.3268	0.689172	-0.222829	4.22247	-0.686344	-0.471823	5.07221	3.86166	0.638877	2.69758	3.00531	2.92332	2.39116
hsa-miR-145-5p	6.52955	7.2747	7.00029	7.19827	7.45259	6.80994	6.71999	7.44102	6.71154	7.60372	5.57205	5.85281	7.79027	8.00213	7.78675	7.32538	6.32744	6.10965	6.06188	6.06601
hsa-miR-4748	-0.525733	-0.696841	3.352	-0.807358	-0.72234	-0.0355458	-0.763824	4.35923	0.689172	-0.222829	4.02316	-0.686344	4.57257	0.214229	3.5568	0.638877	-0.575435	-0.53901	-0.445913	-2.73812
hsa-miR-20b-5p	1.05923	4.51261	4.40645	4.974	3.66998	5.32201	5.16691	4.22492	6.30388	5.06257	-0.731731	4.73992	3.22862	5.64049	6.43512	5.28273	4.70997	4.81854	4.73731	4.8985
hsa-miR-380-3p	3.72219	5.60694	-0.348442	-0.807358	-0.72234	2.77181	5.01754	3.72535	0.689172	-0.222829	4.22247	4.92837	3.22862	6.09687	4.89561	0.638877	4.40946	4.64421	4.47692	4.25056
hsa-miR-26a-1-3p	2.64419	3.0036	3.73902	-0.807358	-0.72234	-0.0355458	5.01754	4.22492	0.689172	4.73137	-0.731731	-0.686344	3.61564	0.214229	4.82689	0.638877	4.63402	4.53424	4.41207	4.46155
hsa-miR-4448	-0.525733	0.888122	-0.348442	-0.807358	-0.72234	-0.0355458	-0.763824	-1.13263	0.689172	-0.222829	-0.731731	-0.686344	4.05174	0.214229	-0.53066	0.638877	-2.1604	-2.12397	-2.03088	-2.73812
hsa-miR-6753-5p	-0.525733	-0.696841	-0.348442	-0.807358	-0.72234	-0.0355458	-0.763824	-1.13263	0.689172	-0.222829	-0.731731	-0.686344	4.05174	0.214229	-0.53066	0.638877	-0.575435	-2.12397	-2.03088	-2.73812
hsa-miR-181c-5p	-0.525733	3.94702	4.04388	-0.807358	5.00558	5.63688	5.3447	4.59529	4.38961	2.0991	-0.731731	2.77309	3.43507	4.12112	5.69816	0.638877	4.21464	2.73401	4.73731	4.2953
hsa-miR-324-5p	3.86658	-0.696841	4.04388	-0.807358	2.9781	2.77181	2.93662	-1.13263	0.689172	-0.222829	4.02316	-0.686344	2.98761	0.214229	-0.53066	6.52152	3.33146	3.65739	3.89986	3.67127
hsa-miR-19a-3p	7.62908	8.0547	7.46534	5.7625	7.49198	8.29984	7.44075	7.4104	7.09856	6.59735	6.73587	6.45321	8.59157	7.68183	7.97317	8.05673	8.46805	8.0867	8.18708	8.3246
hsa-miR-877-3p	3.72219	3.21005	-0.348442	-0.807358	-0.72234	-0.0355458	-0.763824	-1.13263	0.689172	-0.222829	-0.731731	3.40112	3.61564	0.214229	-0.53066	5.28273	0.646957	0.683382	1.13905	0.0692321
hsa-miR-544b	3.56173	-0.696841	-0.348442	4.32193	-0.72234	-0.0355458	-0.763824	-1.13263	0.689172	-0.222829	-0.731731	-0.686344	4.38616	0.214229	-0.53066	0.638877	3.56752	3.80676	3.64155	3.67127
hsa-miR-6767-5p	-0.525733	-0.696841	-0.348442	3.94753	4.48711	-0.0355458	-0.763824	-1.13263	0.689172	-0.222829	-0.731731	-0.686344	-0.471823	0.214229	4.32732	0.638877	1.74649	1.96349	2.21705	1.5098
hsa-miR-3188	-0.525733	-0.696841	-0.348442	-0.807358	-0.72234	-0.0355458	-0.763824	-1.13263	0.689172	-0.222829	-0.731731	-0.686344	-0.471823	0.214229	4.32732	0.638877	0.646957	-0.53901	0.77648	0.0692321
hsa-miR-616-3p	-0.525733	-0.696841	-0.348442	-0.807358	-0.72234	-0.0355458	-0.763824	3.25969	0.689172	-0.222829	-0.731731	-0.686344	-0.471823	0.214229	4.32732	0.638877	-0.575435	-0.53901	1.13905	-0.416195
hsa-miR-6780b-5p	-0.525733	-0.696841	-0.348442	-0.807358	-0.72234	-0.0355458	-0.763824	-1.13263	0.689172	-0.222829	-0.731731	-0.686344	4.48237	0.214229	-0.53066	0.638877	-2.1604	-2.12397	-0.445913	-2.73812
hsa-miR-548k	5.66409	5.49298	4.04388	4.80735	5.7206	5.57916	6.37573	5.52558	0.689172	3.86463	5.744	3.95751	5.97112	4.30169	5.08405	4.72634	6.0636	5.66393	5.77002	5.66702
hsa-miR-99b-3p	4.83182	3.69548	3.73902	3.58496	-0.72234	5.39072	3.14307	-1.13263	4.77663	3.68406	-0.731731	-0.686344	3.61564	4.85809	3.86166	0.638877	3.72225	4.06585	4.11887	3.89123
hsa-miR-375-3p	-0.525733	-0.696841	3.89949	3.09953	-0.72234	-0.0355458	-0.763824	2.3268	0.689172	-0.222829	-0.731731	-0.686344	4.65746	0.214229	-0.53066	0.638877	1.00953	1.78292	0.291053	0.431802
hsa-miR-29b-1-5p	4.60355	-0.696841	4.60575	3.8365	3.18455	-0.0355458	-0.763824	3.72535	5.64337	4.0251	3.91213	-0.686344	5.08277	3.67366	4.59862	5.59307	2.08753	3.08548	2.72401	2.87659
hsa-miR-135a-3p	-0.525733	-0.696841	-0.348442	-0.807358	-0.72234	-0.0355458	-0.763824	-1.13263	0.689172	-0.222829	-0.731731	-0.686344	4.81358	0.214229	-0.53066	0.638877	0.16153	-2.12397	0.77648	-0.416195
hsa-miR-136-3p	5.35691	6.0174	5.91834	6.13516	4.89237	6.26823	7.11269	6.26825	4.77663	4.82157	4.55367	6.74828	7.52253	5.94215	6.66901	6.8677	7.00199	7.01813	7.12141	7.32122
hsa-miR-181a-3p	5.54036	5.45291	5.43292	3.58496	3.52559	-0.0355458	4.52158	5.0572	0.689172	-0.222829	4.94069	5.24439	6.64712	4.30169	5.19726	0.638877	5.91106	5.76477	6.10355	5.93783
hsa-miR-429	5.02886	4.05805	-0.348442	3.94753	-0.72234	-0.0355458	2.93662	-1.13263	0.689172	-0.222829	-0.731731	3.22055	-0.471823	4.60655	4.32732	0.638877	2.48346	3.43062	2.82711	2.81647
hsa-miR-3928-3p	-0.525733	-0.696841	3.11099	4.14684	-0.72234	-0.0355458	-0.763824	2.95483	0.689172	-0.222829	-0.731731	3.56158	-0.471823	0.214229	4.1132	5.59307	1.92707	2.63091	2.49269	3.04324
hsa-miR-382-3p	4.83182	5.08452	6.12729	4.32193	3.92152	5.89519	4.44563	5.9654	5.54715	2.58453	2.43819	5.97187	5.2561	6.48102	6.28952	4.72634	5.8226	5.85902	5.84564	5.80491
hsa-miR-4676-5p	-0.525733	-0.696841	-0.348442	-0.807358	-0.72234	-0.0355458	4.59373	-1.13263	0.689172	-0.222829	-0.731731	-0.686344	-0.471823	0.214229	4.89561	0.638877	2.08753	-0.53901	1.87602	1.16877
hsa-miR-221-5p	5.91721	4.05805	5.26627	4.80735	4.23186	2.77181	4.09416	4.79811	0.689172	4.98662	4.22247	5.54247	3.7761	6.44305	5.14177	6.3668	5.76441	5.62422	5.75703	5.97955
hsa-miR-145-3p	4.42846	5.81095	3.89949	-0.807358	4.32205	2.28638	-0.763824	5.83316	0.689172	4.30073	4.39755	5.85281	3.7761	5.82894	6.18359	5.76816	5.40184	5.22476	5.18829	5.21024
hsa-miR-6873-5p	-0.525733	-0.696841	-0.348442	-0.807358	-0.72234	-0.0355458	-0.763824	-1.13263	0.689172	-0.222829	-0.731731	-0.686344	5.08277	0.214229	-0.53066	0.638877	-0.575435	-0.53901	-0.445913	-2.73812
hsa-miR-1284	3.86658	3.69548	1.97349	3.09953	-0.72234	3.42389	5.01754	4.88974	0.689172	6.2529	-0.731731	2.12101	5.14289	5.82894	3.16978	0.638877	3.67249	3.80676	3.32668	3.63692
hsa-miR-874-3p	-0.525733	3.69548	-0.348442	-0.807358	-0.72234	2.77181	-0.763824	-1.13263	0.689172	-0.222829	-0.731731	2.12101	4.88573	0.214229	2.63927	0.638877	1.54004	1.04595	2.61298	1.78544
hsa-miR-132-5p	-0.525733	4.34755	-0.348442	3.44057	3.18455	-0.0355458	-0.763824	0.452334	0.689172	-0.222829	-0.731731	-0.686344	-0.471823	0.214229	5.2507	0.638877	2.36316	2.51988	2.72401	2.68814
hsa-miR-370-5p	4.22915	-0.696841	1.97349	4.23704	5.05902	-0.0355458	-0.763824	-1.13263	0.689172	-0.222829	-0.731731	-0.686344	5.45891	0.214229	-0.53066	0.638877	3.125	1.96349	3.17858	3.04324
hsa-miR-21-3p	5.81412	2.11051	3.89949	5.60203	5.81682	6.03054	4.36546	5.55387	6.879	-0.222829	3.17516	5.50348	5.55054	6.14497	3.71727	6.66124	5.96372	6.04093	5.92913	5.92366
hsa-miR-598-3p	5.25563	6.75437	6.06095	5.12338	6.45757	5.51904	4.28057	5.60884	0.689172	6.15221	6.617	5.65351	6.42299	6.36398	7.0618	6.25359	6.45799	6.25541	6.6309	6.64774
hsa-miR-598-5p	-0.525733	-0.696841	-0.348442	-0.807358	-0.72234	-0.0355458	-0.763824	-1.13263	0.689172	-0.222829	-0.731731	-0.686344	-0.471823	0.214229	-0.53066	6.8287	-2.1604	-2.12397	-0.445913	-1.15316
hsa-miR-194-3p	-0.525733	-0.696841	-0.348442	-0.807358	-0.72234	-0.0355458	-0.763824	-1.13263	0.689172	-0.222829	-0.731731	-0.686344	-0.471823	4.85809	-0.53066	2.22384	1.54004	-2.12397	-0.445913	-0.416195
hsa-miR-136-5p	-0.525733	0.888122	-0.348442	2.36257	-0.72234	-0.0355458	-0.763824	-1.13263	0.689172	-0.222829	-0.731731	-0.686344	-0.471823	3.38415	-0.53066	3.8088	1.92707	1.04595	1.42856	1.90573
hsa-miR-487a-3p	4.22915	3.55109	3.352	5.12338	-0.72234	5.17391	5.21346	1.67473	0.689172	3.68406	4.76012	-0.686344	6.03597	6.19151	2.92877	0.638877	4.82829	5.0757	4.86394	4.77758
hsa-miR-107	7.92135	7.76668	7.47811	7.53694	7.30557	8.41978	8.46259	7.63886	8.1238	6.97684	7.62142	5.09502	8.032	9.14792	8.73847	9.30065	8.7696	8.64173	9.09905	8.88439
hsa-miR-7-1-3p	6.78715	5.90307	5.91834	4.47804	5.05902	1.54942	5.11882	5.24241	0.689172	4.53206	4.47772	5.94301	5.08277	5.49963	5.77312	6.70497	4.70997	4.74639	5.1688	4.6282
hsa-miR-758-3p	-0.525733	3.21005	3.55845	2.36257	2.9781	-0.0355458	-0.763824	4.35923	0.689172	-0.222829	1.5902	-0.686344	-0.471823	0.214229	4.1132	5.03119	4.73442	4.47594	4.41207	4.42175
hsa-miR-4665-5p	3.99783	3.94702	1.23652	5.60203	6.19652	5.09374	6.05635	2.56781	0.689172	5.20344	2.7277	4.06854	4.73763	5.07221	5.08405	5.39376	2.96889	3.00531	2.49269	3.14452
hsa-miR-10399-5p	4.60355	3.82672	-0.348442	-0.807358	-0.72234	-0.0355458	3.14307	4.22492	0.689172	-0.222829	3.17516	-0.686344	4.38616	0.214229	5.35198	0.638877	4.02943	4.17981	4.07765	4.22766
hsa-miR-6813-5p	-0.525733	-0.696841	-0.348442	3.09953	-0.72234	-0.0355458	4.9086	0.452334	0.689172	-0.222829	-0.731731	-0.686344	3.61564	3.02158	-0.53066	0.638877	0.646957	1.78292	1.87602	0.962317
hsa-miR-365b-3p	1.79619	-0.696841	4.04388	0.777605	-0.72234	-0.0355458	-0.763824	-1.13263	0.689172	-0.222829	-0.731731	-0.686344	-0.471823	4.96912	1.79127	0.638877	-0.575435	0.197955	-0.445913	-2.73812
hsa-miR-6852-5p	6.94187	7.71679	6.90895	7.11745	5.25494	6.6787	7.46018	7.09137	0.689172	6.57159	5.41802	5.1963	4.38616	7.18001	7.60377	7.08182	6.83678	6.90669	7.04327	6.8107
hsa-miR-329-5p	-0.525733	-0.696841	-0.348442	-0.807358	3.52559	-0.0355458	-0.763824	2.3268	0.689172	1.36213	-0.731731	-0.686344	2.6981	0.214229	1.79127	4.8868	1.92707	2.51988	1.87602	1.5098
hsa-miR-376b-3p	2.28162	-0.696841	-0.348442	-0.807358	-0.72234	2.28638	-0.763824	-1.13263	0.689172	2.58453	-0.731731	0.898619	-0.471823	4.73779	4.96119	3.44623	4.3474	3.75867	4.03521	4.15669
hsa-miR-6515-5p	3.86658	-0.696841	-0.348442	-0.807358	2.44759	-0.0355458	3.75974	-1.13263	0.689172	-0.222829	-0.731731	-0.686344	4.88573	0.214229	2.63927	0.638877	0.646957	1.04595	2.05659	1.65419
hsa-miR-433-5p	-0.525733	-0.696841	3.352	4.74723	-0.72234	-0.0355458	-0.763824	2.95483	0.689172	-0.222829	-0.731731	-0.686344	-0.471823	0.214229	3.16978	5.49686	3.62096	3.85331	3.64155	3.3704
hsa-miR-624-5p	-0.525733	4.16114	2.45891	3.2801	-0.72234	4.71934	3.62849	-1.13263	0.689172	-0.222829	-0.731731	-0.686344	-0.471823	4.12112	4.22423	0.638877	3.26587	2.63091	2.92332	3.19261
hsa-miR-3940-3p	1.79619	3.69548	4.69595	-0.807358	-0.72234	-0.0355458	-0.763824	2.56781	0.689172	-0.222829	-0.731731	-0.686344	3.43507	0.214229	4.22423	0.638877	1.00953	1.57647	1.66956	1.90573
hsa-miR-323a-5p	4.60355	4.51261	-0.348442	4.14684	-0.72234	-0.0355458	4.09416	1.67473	0.689172	-0.222829	-0.731731	3.40112	3.22862	6.44305	2.92877	0.638877	2.08753	2.39959	3.25453	2.11986
hsa-miR-5683	-0.525733	-0.696841	-0.348442	4.32193	-0.72234	4.60831	-0.763824	-1.13263	0.689172	-0.222829	3.5162	-0.686344	5.6367	0.214229	4.32732	3.8088	-0.575435	1.04595	0.77648	1.5098
hsa-miR-6876-5p	2.64419	-0.696841	-0.348442	-0.807358	4.56306	3.87134	-0.763824	2.0373	0.689172	-0.222829	-0.731731	-0.686344	4.65746	5.34351	-0.53066	0.638877	2.59449	2.12395	2.21705	2.47133
hsa-miR-766-5p	-0.525733	3.82672	-0.348442	4.23704	5.00558	-0.0355458	-0.763824	3.25969	0.689172	-0.222829	3.79183	-0.686344	4.57257	0.214229	4.22423	6.52152	2.96889	2.63091	2.72401	1.5098
hsa-miR-106a-5p	4.11812	-0.696841	5.62884	4.23704	6.26635	3.13438	3.4841	3.1153	0.689172	3.47761	-0.731731	-0.686344	4.81358	4.30169	4.96119	0.638877	4.85083	4.53424	4.30897	4.57476
hsa-miR-196a-5p	-0.525733	4.72942	-0.348442	-0.807358	3.80122	-0.0355458	-0.763824	-1.13263	0.689172	-0.222829	-0.731731	-0.686344	5.93757	0.214229	-0.53066	5.49686	-0.575435	-2.12397	-0.445913	-0.416195
hsa-miR-362-5p	6.04412	5.81095	6.22141	5.66838	5.84752	6.03054	5.38592	5.20722	0.689172	5.65981	-0.731731	3.70597	5.79496	3.02158	5.80919	6.97873	6.1839	6.27263	6.48088	6.30354
hsa-let-7e-3p	-0.525733	-0.696841	-0.348442	3.09953	-0.72234	-0.0355458	-0.763824	3.72535	0.689172	-0.222829	-0.731731	-0.686344	3.43507	4.73779	2.63927	0.638877	1.00953	1.96349	1.13905	0.721309
hsa-miR-3158-3p	3.17471	2.76259	2.45891	-0.807358	4.70393	-0.0355458	3.32364	3.25969	0.689172	2.9471	-0.731731	-0.686344	5.14289	5.49963	-0.53066	4.8868	2.08753	2.26834	1.42856	0.962317
hsa-miR-504-5p	2.64419	3.69548	-0.348442	-0.807358	-0.72234	4.21238	2.69561	1.67473	0.689172	-0.222829	3.79183	-0.686344	2.6981	4.73779	4.67879	4.8868	2.884	2.26834	2.49269	3.19261
hsa-miR-203b-5p	1.05923	6.17352	4.29541	-0.807358	5.1603	-0.0355458	-0.763824	4.15277	8.45072	5.4496	-0.731731	-0.686344	4.38616	6.28032	5.65917	9.80629	-2.1604	-2.12397	-2.03088	-2.73812
hsa-miR-483-5p	-0.525733	-0.696841	5.26627	-0.807358	-0.72234	4.05192	0.821138	3.62226	0.689172	-0.222829	-0.731731	0.898619	3.22862	0.214229	4.96119	5.92428	-2.1604	-2.12397	-2.03088	-2.73812
hsa-miR-205-5p	5.08898	-0.696841	7.56445	4.80735	8.34106	2.77181	-0.763824	-1.13263	0.689172	-0.222829	-0.731731	3.95751	5.2006	4.73779	3.37623	4.54577	-2.1604	-2.12397	-2.03088	-2.73812
hsa-miR-4687-5p	-0.525733	-0.696841	-0.348442	2.36257	-0.72234	3.13438	4.19037	3.82157	0.689172	-0.222829	-0.731731	-0.686344	4.81358	0.214229	5.2507	6.3668	1.92707	1.57647	0.77648	2.61943
